# Supplementary material for: IFT cargo and motors associate sequentially with IFT trains to enter cilia of C. elegans
Source: Nat Commun. 2024 Apr 24;15:3456. doi: 10.1038/s41467-024-47807-2 (PMC11043347; doi:10.1038/s41467-024-47807-2)
Supplement: Supplementary file 11 — Source Data [file 41467_2024_47807_MOESM11_ESM.xlsx]

## Sheet: kinesin-II
Single molecule tracks of kinesin-II
Below are the details of all single molecule tracks of kinesin-II. This data was used to plot the following data in the manuscript:
Figure 2B: Time (Column D) vs Distance (Column H) plot
Figure 2C: Distribution of docking locations for individual tracks (Column M-N)
Figure 2D: Velocity along cilia length (Column Q-S). Velocity measured over bins of 100nm with column Q indicating the center of the bin.
Figure 2E: Measured pause time distribution (Column O). Only for tracks that moved > 300 nm
Figure 2F: Measured pause time (Column O) vs Docking location (Distance along spline; Column M)
Figure 4D: Single-molecule localization map of kinesin-II (Column H-I) for moving localizations. Moving localizations: Localizations for which alpha-value (Column J) > 1.2
Figure 4G: Width of the distribution of single-molecule localizations with respect to the ciliary spline, along the ciliary length for IFT dynein (Column V-W)
												Parameters for individual tracks
												Docking Location				Velocity over cilia length (moving localizations; alpha > 1.2)					Width of distribution of single-molecule localizations
Worm #	Cilia #	Track #	time (s)	x-position (nm)	y-position (nm)	Distance from origin (nm)	Distance along spline (nm)	Distance perpendicular to spline (nm)	alpha	P2P velocity (nm/s)		Distance along spline (nm)	Distance perpendicular to spline (nm)	Measured pause time (s)		Length (nm)	Velocity (nm/s)	Error (nm/s)	N		Distance along spline(nm)	Distance perpendicular to spline
1	1	1	0	9206.43	7772.79	0	379.83	60.1461	1.75043	291.488		402.422	65.8929	0.29		-50	69.0853	50.622	31		127.777	204.639
1	1	1	0.15501	9161.52	7770.81	44.9589	425.014	71.6396	1.78742	348.551		-102.464	-11.8984	1.18		50	81.2956	27.3413	243		176.95	199.088
1	1	1	0.30702	9104.59	7810.69	108.666	486.842	45.1213	1.82411	617.303		5.6004	-29.2726	3.1		150	93.7996	8.94883	703		212.699	188.428
1	1	1	0.45702	9003.76	7928.56	255.612	611.445	-47.1434	1.83839	651.383		148.335	72.3297	1.38		250	139.572	12.3166	893		246.134	179.511
1	1	1	0.607029	8936.8	7941.43	318.031	682.263	-44.1236	1.85	311.316		256.022	94.9135	0.96		350	188.894	17.5249	785		280.184	166.074
1	1	1	0.766041	8894.55	7880.48	329.95	707.648	25.065	1.86289	290.254		1141.66	91.3969	0.47		450	240.051	14.0561	645		316.049	163.32
1	1	1	0.91605	8834.2	7892.96	391.152	771.957	27.3796	1.87012	199.945		774.35	96.4706	0.2		550	285.319	17.1398	513		353.372	158.875
1	1	1	1.06605	8843.76	7916.3	390.039	767.633	2.73622	1.86851	115.899		590.968	192.857	0.43		650	314.269	13.0702	481		393.059	153.528
1	1	1	1.21606	8795.02	7888.58	427.401	806.728	41.0131	1.86341	479.299		398.544	118.572	1.15		750	331.306	25.2082	432		436.705	145.522
1	1	1	1.36907	8696.19	7938.87	536.592	912.871	16.7187	1.85492	534.716		289.306	129.526	0.95		850	345.741	16.1181	435		484.826	136.132
1	1	1	1.52407	8655.28	8002.97	597.29	971.426	-35.1339	1.82814	365.182		276.868	-5.00766	0.79		950	351.36	24.5308	360		539.232	128.646
1	1	1	1.67908	8589.82	7968.84	647.033	1026.08	14.6313	1.82814	390.451		252.673	-4.13292	0.34		1050	381.524	18.8272	293		597.351	133.723
1	1	1	1.82909	8523.44	7982.23	714.385	1090.52	19.0085	1.82814	697.992		98.6673	335.099	0.14		1150	417.177	30.8926	211		659.539	131.07
1	1	1	1.9791	8374.91	7987.71	858.846	1235.49	53.2307	1.82814	625.219		231.461	-199.765	0.82		1250	444.462	27.2047	148		724.445	133.254
1	1	1	2.1291	8337.49	8007.03	899.963	1278.09	44.8405	1.82814	189.482		122.154	-115.994	0.83		1350	473.295	30.7169	134		792.477	126.482
1	1	1	2.27911	8316.2	7991.94	916.813	1292.34	65.2292	1.83592	190.35		218.443	-52.7175	1.13		1450	477.757	58.0337	105		863.919	127.346
1	1	1	2.42912	8277.22	8013.15	959.797	1335.2	55.6549	1.83719	748.95		185.751	-22.1624	0.33		1550	524.257	71.7932	79		943.226	131.049
1	1	1	2.58012	8125.57	8133.12	1139.35	1517.78	-16.5069	1.82966	799.226		462.949	-91.6576	1.11		1650	527.527	115.848	46		1037.41	136.785
1	1	1	2.73013	8062.7	8122.08	1195.88	1575.78	12.4468	1.82229	252.746		138.542	28.6395	1.43		1750	553.371	59.2985	47		1309.7	149.083
1	1	1	2.88614	8056.49	8173.62	1217.8	1595.13	-35.2685	1.80993	347.845		252.218	320.639	1.86		1850	564.418	89.525	25
1	1	1	3.03615	7968.46	8182.67	1304.06	1682.22	-18.2584	1.78644	16.1265		180.908	408.23	0.69		1950	576.855	76.6343	24
1	1	1	3.18615	8037.99	8133.14	1222.75	1599.96	8.86156	1.75468	-393.976		198.194	233.984	1.77		2050	500.797	140.998	18
1	1	1	3.34316	8077.91	8125.82	1182.45	1561.27	4.42041	1.7205	-371.649		194.83	85.7426	0.79		2150	609.275	192.09	10
1	1	1	3.49817	8155.23	8118.87	1106.71	1484	-11.3229	1.66944	-486.824		232.163	-30.8486	1.15		2250	540.691	301.691	11
1	1	1	3.65017	8209.95	8053.98	1035.4	1411.81	35.336	1.56038	-474.945		-18.3299	-194.679	0.98
1	1	2	0	9711.77	7752.71	0	-116.548	-13.7748	1.74012	187.776		326.462	20.9939	1.6
1	1	2	0.150013	9682.73	7753.56	29.0454	-88.3792	-10.0219	1.68862	16.7093		31.4644	106.946	1.09
1	1	2	0.30402	9705.83	7756.95	7.29591	-111.468	-16.9822	1.66836	51.3576		110.957	-25.7602	0.61
1	1	2	0.454033	9669.75	7768.75	44.9784	-72.7655	-22.9601	1.65563	129.004		154.324	-155.072	0.26
1	1	2	0.604031	9673.39	7802.54	62.8922	-72.7655	-56.8884	1.66713	61.52		185.028	156.668	2.53
1	1	2	0.75404	9655.77	7808.42	78.9863	-54.3091	-59.8418	1.67988	61.5169		441.992	-63.7865	0.77
1	1	2	0.904053	9656.84	7811.53	80.4741	-54.3091	-63.0744	1.69926	80.4498		135.394	208.588	1.33
1	1	2	1.05406	9633.98	7813.53	98.7403	-30.1724	-61.3018	1.71387	134.992		173.716	63.9779	1.21
1	1	2	1.20406	9615.55	7804.67	109.344	-13.8101	-49.4936	1.72737	137.793		116.251	-113.443	0.56
1	1	2	1.35407	9587.63	7793.7	130.725	11.1671	-33.9569	1.73572	18.3474		300.693	110.457	0.85
1	1	2	1.50408	9609.83	7811.33	117.585	-8.30556	-55.1036	1.74788	27.3355		298.983	183.125	0.98
1	1	2	1.66308	9582.92	7818.95	144.875	19.6141	-58.0328	1.75837	171.927		189.213	124.121	1.6
1	1	2	1.81609	9558.21	7813.35	165.092	45.3375	-48.2196	1.77063	141.647		84.3628	206.412	1.09
1	1	2	1.9681	9537.97	7811.68	183.529	62.8191	-43.0105	1.7848	106.822		99.3915	30.0347	2.26
1	1	2	2.11811	9527.57	7833.96	201.319	77.5996	-63.0519	1.80082	253.21		45.7336	-77.9307	0.61
1	1	2	2.26811	9467.12	7839.03	259.426	138.785	-56.9372	1.82129	234.756		341.895	31.3428	0.26
1	1	2	2.41912	9456.7	7837.86	268.902	148.264	-53.8373	1.84525	212.116		46.6616	122.347	2.54
1	1	2	2.57313	9406.84	7866.52	325.473	203.484	-72.4088	1.86208	292.322		166.285	-140.911	0.77
1	1	2	2.72313	9380.2	7904.96	364.846	237.133	-104.864	1.87956	297.36		291.055	60.9324	1.27
1	1	2	2.87314	9324.25	7896.72	413.407	292.696	-85.5613	1.89236	207.449		202.28	170.211	1.21
1	1	2	3.02515	9317.4	7896.34	419.71	299.786	-83.796	1.90475	325.58		454.918	-56.444	1.51
1	1	2	3.17516	9230.47	7933.84	514.254	391.028	-102.363	1.91286	519.716		153.343	222.945	1.11
1	1	2	3.32516	9165.23	7937.45	576.917	455.707	-91.873	1.92253	491.061		189.646	83.6094	0.42
1	1	2	3.47517	9088.62	7968.18	659.351	538.349	-104.931	1.93222	369.405		143.413	-94.5342	1.05
1	1	2	3.62518	9059.62	7963.15	685.255	566.536	-93.5009	1.94738	381.824		318.528	121.431	1.91
1	1	2	3.77518	8979.66	8004.52	774.202	652.901	-115.473	1.95852	357.688		318.294	194.103	1.18
1	1	2	3.92519	8953.51	7983.5	792.599	673.845	-88.9414	1.97264	182.479		256.404	134.634	2.32
1	1	2	4.0752	8924.68	7996.07	823.844	707.648	-94.3868	1.98363	128.2		101.539	221.462	1.24
1	1	2	4.25521	8917	7996.83	831.415	716.154	-93.3233	1.98727	90.4929		136.388	10.7054	0.53
1	1	2	4.40521	8893.33	7996.54	853.985	737.512	-87.409	1.97466	-14.1845		201.225	-116.795	1.45
1	1	2	4.55522	8920.47	7997.94	828.427	711.898	-95.2092	1.9384	-323.678		48.3757	-66.2688	1.95
1	1	2	4.70523	8990.24	7983.02	757.39	640.402	-97.0046	1.8803	-476.61		50.2398	-162.513	0.74
1	1	3	0	9585.34	7791.16	0	13.9759	-31.0587	0.823822	-111.666		206.146	101.39	1.55
1	1	3	0.150009	9602.06	7784.62	17.9535	-2.77508	-27.4865	0.84781	-92.6144		129.065	-31.3814	0.68
1	1	3	0.300018	9617.32	7810.43	37.3362	-13.8101	-55.4787	0.964109	-24.5212		188.461	66.3093	1.81
1	1	3	0.600029	9608.46	7766.96	33.464	-13.8101	-11.1403	1.1763	-12.1751		94.1359	-146.145	0.92
1	1	3	0.750038	9617.64	7788.21	32.4356	-19.2892	-33.6129	1.27238	-12.1751		298.356	129.609	0.57
1	1	3	1.05005	9615.08	7771.81	35.4797	-19.2892	-17.0131	1.41079	-30.1957		183.821	-53.2428	1.06
1	1	3	1.20006	9626.25	7753.24	55.7812	-32.8778	-0.645681	1.45208	0		206.187	-31.1297	0.4
1	1	3	1.35007	9616.92	7784.91	32.1907	-19.2892	-30.246	1.4663	17.7019		166.398	133.659	2.74
1	1	3	1.50607	9622.92	7767.42	44.4516	-27.4608	-13.998	1.47181	73.4708		36.1371	-133	0.19
1	1	3	2.1121	9563.59	7801.41	24.0458	36.6979	-37.3923	1.48228	127.201		116.482	117.827	1.16
1	1	3	2.26211	9526.85	7767.95	62.9256	68.7077	2.50237	1.53293	66.4329		142.255	232.736	2.08
1	1	3	2.41712	9544.92	7805.91	43.0234	56.9615	-38.5526	1.58802	48.7179		211.866	-131.271	1.18
1	1	3	2.56712	9520.39	7828.18	74.7602	83.5674	-56.0764	1.6236	108.683		204.207	-43.1734	0.98
1	1	3	2.71713	9509.37	7802.67	76.8392	89.5677	-29.0091	1.64909	-9.76405		54.5209	-159.37	1.81
1	1	3	2.87314	9523.8	7830.15	72.8516	80.5795	-58.6355	1.65226	79.964		204.671	-125.36	0.55
1	1	3	3.17615	9479.18	7828.2	112.436	126.272	-48.5603	1.6137	135.438		215.928	65.2223	0.91
1	1	3	3.32616	9468.81	7855.52	133.122	141.935	-73.4699	1.5776	224.271		-27.5187	-145.334	0.76
1	1	3	3.47616	9415.87	7864.93	184.826	193.556	-72.6082	1.53663	313.133		165.728	-144.41	0.75
1	1	3	3.63017	9377.25	7878.47	225.665	237.133	-78.3278	1.52221	268.245		191.528	-8.5304	0.84
1	1	3	3.78018	9337.1	7872.67	261.28	275.109	-64.6137	1.52066	232.571		14.3133	-148.78	0.72
1	1	3	3.93019	9312.71	7911.08	297.84	306.909	-97.2611	1.53838	537.854		131.75	136.861	0.5
1	1	3	4.08019	9168.45	7855.61	421.847	436.471	-12.671	1.51619	863.739		146.308	235.947	1.93
1	1	4	0	9412.93	7670.82	0	161.027	118.475	1.61271	-169.217		176.511	107.201	0.7
1	1	4	0.150009	9454.45	7756.83	95.5112	135.643	26.1847	1.60423	108.419		131.695	-185.597	0.81
1	1	4	0.300026	9392.61	7742.36	74.3771	193.556	52.1527	1.65122	212.236		332.524	-178.273	0.51
1	1	4	0.454025	9386.66	7741.32	75.2416	200.166	54.3303	1.66191	54.5715		230.817	224.974	0.52
1	1	4	0.604034	9381.61	7768.96	103.018	210.146	28.2036	1.66237	0		210.831	156.159	1.2
1	1	4	0.754044	9389.36	7764.66	96.7618	200.166	30.9317	1.66227	22.2444		243.643	184.874	0.49
1	1	4	0.905052	9371.33	7760.37	98.7431	216.842	38.6633	1.67667	145.501		189.074	-141.71	0.25
1	1	4	1.05505	9350.59	7793.06	137.223	243.964	10.7324	1.69671	90.4011		167.468	-259.46	2.21
1	1	4	1.20506	9346.56	7769.29	118.751	243.964	34.7919	1.71832	34.3578		201.772	-239.226	0.38
1	1	4	1.35507	9346.47	7827.32	170.03	254.272	-22.1131	1.73846	174.239		178.321	226.571	0.14
1	1	4	1.50507	9300.25	7807.1	176.839	296.237	7.11818	1.75656	247.297		223.566	106.818	1.32
1	1	4	1.65508	9268.31	7812.05	202.145	328.463	8.8328	1.76912	35.5696		-29.3809	-103.531	0.26
1	1	4	1.80509	9287.99	7799.18	179.135	306.909	17.3409	1.77958	11.7895		183.7	148.118	0.9
1	1	4	1.9621	9270.16	7827.8	212.195	332.083	-7.12382	1.78858	141.321		245.524	107.854	1.57
1	1	4	2.11211	9249.51	7819.47	220.922	350.296	5.54706	1.79721	244.143		169.386	-55.0375	0.63
1	1	4	2.26511	9200.64	7857.71	282.835	406.06	-21.6429	1.81926	208.979		122.799	-166.699	0.9
1	1	4	2.41512	9183.72	7824.95	276.217	413.62	14.0304	1.8435	269.256		571.222	48.1776	0.87
1	1	4	2.56513	9119.75	7867.98	353.312	486.842	-14.1337	1.86264	266.682		207.563	-9.88543	0.59
1	1	4	2.71913	9110.5	7870.91	362.636	494.694	-15.0106	1.88346	156.265		174.674	-145.054	1.85
1	1	4	2.86914	9066.1	7852.66	391.612	534.348	12.7456	1.90572	199.07		52.2936	-107.799	0.5
1	1	4	3.01915	9052.23	7873.22	413.615	554.418	-4.33472	1.92728	229.582		214.715	-167.836	1.86
1	1	4	3.16915	9006.58	7893.69	463.46	603.225	-13.8254	1.93947	271.851		143.067	17.8536	2.65
1	1	4	3.32016	8976.71	7908.38	496.712	636.248	-21.2801	1.94505	217.754		288.116	70.1539	0.54
1	1	4	3.47417	8943.91	7920.63	531.406	669.645	-25.5518	1.9466	262.834		307.497	-42.7146	0.27
1	1	4	3.62418	8896.14	7916.65	572.283	716.154	-10.4961	1.94575	304.097		308.962	71.3401	0.39
1	1	4	4.54122	8635.06	8014.32	850.337	994.131	-40.9694	1.96395	277.597		432.98	-201.061	0.68
1	1	4	4.69123	8611.25	8002.73	867.677	1012.36	-23.6748	1.96696	305.871		181.614	138.688	0.76
1	1	4	4.84123	8537.38	8015.98	941.135	1085.9	-17.4535	1.96542	415.31		422.62	-153.502	0.22
1	1	4	4.99124	8490.11	8027.27	989.275	1136.96	-15.7917	1.9651	326.064		234.709	-34.6718	0.47
1	1	4	5.14125	8442.33	8033.42	1036.12	1183.72	-9.01163	1.9629	438.805		388.402	234.841	2.83
1	1	4	5.29125	8352.09	8031.7	1120.55	1268.61	17.2409	1.96073	444.563		128.531	-94.4054	0.17
1	1	4	5.47126	8301.56	8064.6	1179.08	1330.43	2.17136	1.95913	346.706		647.006	49.7876	0.74
1	1	4	5.62127	8244.22	8064.75	1233.32	1383.03	15.3076	1.96188	495.789		592.828	189.033	0.81
1	1	4	5.77129	8149.44	8074.77	1326.49	1479.18	32.6601	1.96553	505.703		199.529	-21.3455	0.59
1	1	4	5.89729	8105.85	8086.04	1371.45	1522.61	34.3042	1.9704	473.772		395.219	132.852	0.85
1	1	4	6.07729	8011.06	8119.84	1472.03	1624.16	29.4686	1.97219	569.867		600.405	167.673	0.93
1	1	4	6.2283	7928.85	8159.67	1562.52	1711.24	15.4228	1.97492	510.601		185.975	61.1913	0.41
1	1	4	6.3803	7861.95	8166.44	1628.25	1778.87	28.5578	1.97715	479.049		343.279	-9.32743	0.66
1	1	4	6.53031	7785.03	8177.38	1704.89	1855.92	40.7618	1.97729	560.034		151.97	-167.031	0.9
1	1	4	6.68032	7700.62	8221.69	1798.74	1946.89	23.373	1.97689	350.89		166.548	123.111	1.41
1	1	4	6.83032	7678.82	8193.17	1811.07	1961.19	56.9623	1.97581	389.672		239.447	-48.9276	0.67
1	1	4	6.98433	7577.56	8212.29	1913.58	2065.36	68.4157	1.97008	665.187		53.6488	132.519	0.54
1	1	4	7.13435	7491.59	8275.21	2014.16	2163.43	33.2391	1.96031	693.621		137.619	-50.9757	1.38
1	1	4	7.28436	7380.59	8290.56	2124.73	2273.46	50.3928	1.94653	636.226		231.035	154.419	3.19
1	1	4	7.43435	7309.04	8328.43	2204.27	2354.3	34.1519	1.93726	677.249		705.828	-151.843	1.84
1	1	4	7.58437	7188.71	8341.83	2323.24	2476.64	54.2432	1.92204	815.57		356.814	-199.647	1.1
1	1	5	0	9327.76	7696.48	0	247.391	109.888	1.59513	113.567		168.08	-232.682	1.18
1	1	5	0.152	9316.7	7729.3	34.6387	264.654	79.9391	1.61621	138.31		126.997	194.71	0.84
1	1	5	0.30201	9283.87	7681.3	46.446	289.162	133.589	1.65467	23.2056		158.838	30.7022	0.86
1	1	5	0.452019	9313.93	7755.86	60.9772	271.616	54.5028	1.68527	167.271		50.7903	-121.742	0.7
1	1	5	0.60202	9252.23	7781.95	114.064	339.345	41.5831	1.71538	163.257		82.6769	-183.786	0.75
1	1	5	0.756027	9260.19	7728.21	74.652	321.247	92.5147	1.74985	-11.9563		237.559	-91.0953	1.07
1	1	5	0.906044	9245.77	7744.87	95.2157	335.71	79.2014	1.7803	170.5		25.3168	243.892	0.64
1	1	5	1.05605	9208.91	7745.74	128.664	372.402	86.0504	1.80388	85.3485		154.255	-246.166	1.3
1	1	5	1.20605	9219.65	7743.3	117.816	361.315	86.1839	1.82314	137.39		194.102	27.5222	0.45
1	1	5	1.35606	9168.36	7753.25	169.211	413.62	87.3199	1.83817	314.611		194.111	-113.942	0.66
1	1	5	1.50607	9131.91	7784.35	214.662	455.707	64.8209	1.85047	191.987		243.878	153.437	0.22
1	1	5	1.65608	9113.94	7773.75	227.362	471.22	79.0805	1.8587	103.781		91.3774	-178.435	1.25
1	1	5	1.80608	9104.57	7800.67	246.313	486.842	54.8738	1.86674	426.332		163.541	-165.762	0.88
1	1	5	1.95609	8998.86	7837.2	357.75	599.124	42.9922	1.87439	456.565		215.742	-145.815	0.25
1	1	5	2.1061	8973.73	7850.04	385.905	623.82	36.2202	1.88087	277.119		221.804	-118.398	1.12
1	1	5	2.2561	8910.77	7837.18	440.097	682.263	63.3323	1.90745	388.079		400.015	179.018	1.09
1	1	5	2.41011	8848.06	7831.72	498.4	741.799	83.4496	1.92841	380.713		553.382	-47.6581	1.4
1	1	5	2.56012	8800.41	7869.38	554.979	798.006	58.3401	1.93923	392.214		327.539	244.655	0.91
1	1	5	2.71012	8743.23	7900.7	619.186	859.468	41.919	1.94635	338.17		236.264	-113.992	0.85
1	1	5	2.86013	8702.34	7899.16	657.444	899.46	53.5304	1.94968	388.28		369.987	199.477	0.75
1	1	5	3.01014	8623.9	7906.2	734.446	975.959	66.4423	1.94772	400.116		24.0543	206.435	0.55
1	1	5	3.16515	8584.83	7933.9	779.948	1021.5	49.6485	1.94157	360.437		94.4532	-105.42	0.88
1	1	5	3.31515	8515.2	7918.85	842.443	1085.9	82.242	1.93565	462.644		66.4942	35.919	0.63
1	1	5	3.46516	8439.72	7930.12	918.268	1160.3	91.2607	1.93269	404.35		60.3969	184.587	0.59
1	1	5	3.61517	8388.25	7923.45	966.544	1207.21	111.468	1.92955	385.691		139.19	-81.8201	1.3
1	1	5	3.79518	8313.45	7952.73	1046.18	1287.59	103.667	1.92589	272.36		193.04	34.1687	1.59
1	1	5	3.94518	8304.85	7957.82	1055.77	1297.09	101.136	1.92377	414.06		12.3873	137.803	0.98
1	1	5	4.09519	8181.54	7945.76	1173.02	1411.81	147.156	1.91983	494.536		158.504	-310.15	0.82
1	1	5	4.2452	8157.84	7991.5	1206.55	1445.46	110	1.91383	112.166		138.323	-77.7721	0.47
1	1	5	4.39521	8194.57	8113.84	1207.61	1445.46	-17.746	1.90661	402.128		232.514	-51.0197	1.79
1	1	5	4.54521	8083.29	8168.22	1330.89	1566.1	-37.8815	1.89414	773.054		124.627	179.887	0.72
1	1	5	4.69522	8004.17	8278.53	1445.92	1677.39	-120.366	1.88454	370.916		309.405	147.776	2.02
1	1	5	4.84523	8003.79	8290	1450.92	1677.39	-131.211	1.88267	193.416		285.902	67.4443	1.39
1	1	5	4.99524	7938.92	8269.72	1502.49	1735.41	-92.7897	1.88237	112.483		73.3686	275.685	1.54
1	1	5	5.14624	7969.16	8289.86	1482.54	1711.24	-120.925	1.88123	-16.0551		288.835	-154.36	1.86
1	1	5	5.29625	7951.61	8299.43	1502.45	1730.58	-124.927	1.87549	402.094		325.716	68.2104	1.84
1	1	5	5.44626	7854.42	8315.24	1598.01	1831.88	-111.452	1.88019	675.282		419.659	90.762	1.36
1	1	6	0	8439.58	7949.17	0	1164.98	72.9346	1.59513	-310.875		218.326	322.17	0.75
1	1	6	0.150009	8475.31	7901.06	59.9243	1118.35	109.859	1.61621	151.899		277.155	-221.821	0.81
1	1	6	0.278015	8385.87	7913.92	64.2432	1207.21	121.285	1.65467	472.359		293.369	261.168	0.34
1	1	6	0.428024	8344.29	7934.06	96.4831	1249.67	113.186	1.68527	373.373		423.254	-43.9968	0.38
1	1	6	0.608032	8269.46	7956.79	170.291	1330.43	111.914	1.71538	520.447		362.709	-108.153	0.31
1	1	6	0.758026	8177.8	7981.32	263.751	1421.42	114.114	1.74985	538.655		315.295	-181.457	2.03
1	1	6	0.911041	8109.58	7991.26	332.679	1493.65	124.04	1.7803	477.477		226.166	147.501	0.96
1	1	6	1.06105	8030.38	7996.49	411.931	1566.1	141.842	1.80388	612.426		138.708	-218.985	1.27
1	1	6	1.21106	7919.73	8008.02	523.18	1677.39	163.034	1.82314	665.943		-4.59995	-279.626	1.78
1	1	6	1.36606	7835.58	8046.34	611.773	1769.22	151.095	1.83817	592.497		162.759	187.891	0.34
1	1	7	0	8855.75	7822.23	0	733.229	90.84	1.91852	548.238		138.686	181.68	1.18
1	1	7	0.150009	8772.91	7831.15	83.3163	815.47	102.101	1.92813	479.863		136.088	151.891	2.94
1	1	7	0.300018	8704.67	7824.62	151.098	877.197	125.166	1.92698	309.735		191.467	77.7458	0.74
1	1	7	0.450027	8681.63	7849.92	176.307	908.396	106.391	1.93022	277.437		144.079	144.899	1.52
1	1	7	0.607025	8635.33	7902.09	234.438	962.372	67.5399	1.9311	353.532		397.458	-124.52	0.39
1	1	7	0.757034	8581.94	7903.28	285.555	1016.93	79.9875	1.93817	328.239		219.293	-150.802	0.98
1	1	7	0.91304	8534.17	7904.19	331.866	1062.82	91.4379	1.93817	327.126		162.837	180.7	1.25
1	1	7	1.06705	8481.97	7922.34	386.956	1118.35	87.579	1.93817	459.478		209.342	281.094	0.7
1	1	7	1.21706	8388.72	7908.95	475.013	1202.51	125.305	1.93817	453.485		374.696	83.8148	0.34
1	1	7	1.36707	8333.49	7901.07	528.182	1254.4	147.864	1.93817	331.116		268.863	221.036	1.1
1	1	7	1.51707	8291.67	7934.9	575.22	1301.85	126.79	1.93817	428.731		929.513	137.713	0.49
1	1	7	1.66708	8207.49	7945.73	659.923	1383.03	139.867	1.93817	575.003		195.931	139.474	1.4
1	1	7	1.81709	8121.16	7976.69	750.657	1474.36	134.666	1.93817	625.782		150.249	60.8841	0.69
1	1	7	1.9751	8020.75	7994.78	852.642	1575.78	146.259	1.93817	596.313		64.5107	312.567	0.64
1	1	7	2.12511	7937.34	8004.13	936.253	1658.03	161.606	1.93817	580.404		181.689	186.028	0.61
1	1	7	2.27512	7853.6	8038.11	1025.14	1749.91	153.668	1.9421	678.06		176.701	7.75283	0.67
1	1	7	2.43112	7745	8078.43	1139.91	1865.53	147.114	1.9432	683.756		160.307	232.76	1.33
1	1	7	2.58412	7642.78	8067.98	1237.62	1961.19	187.227	1.94936	845.032		104.594	-42.9228	0.31
1	1	7	2.73413	7492.08	8135.37	1399.16	2121.58	166.911	1.95408	704.927		144.492	-116.666	0.84
1	1	7	2.88414	7442.73	8136.6	1447.57	2172.68	180.042	1.97353	340.669		143.046	-216.678	0.63
1	1	8	0	8983.61	7684.43	0	578.71	195.185	1.89498	163.421		409.615	105.57	2.23
1	1	8	0.150009	8958.8	7695.01	26.9682	603.225	190.529	1.90472	109.109		193.79	-146.188	1.45
1	1	8	0.300018	8957.09	7718.17	42.9091	611.445	168.379	1.90051	312.499		25.1346	126.066	0.47
1	1	8	0.457016	8868.17	7730.39	124.259	699.164	177.133	1.89836	435.721		182.688	-199.646	0.29
1	1	8	0.609039	8822.88	7746.25	172.207	746.092	172.456	1.8972	183.85		212.424	143.416	0.16
1	1	8	0.759048	8812.85	7747.23	181.943	754.693	173.908	1.90475	319.048		343.955	52.7716	2.28
1	1	8	0.909058	8727.51	7772.77	270.912	841.812	169.798	1.90475	393.545		261.073	152.431	1.08
1	1	8	1.05905	8697.99	7778.99	300.869	872.758	171.031	1.90475	334.971		-14.5824	-142.572	0.53
1	1	8	1.21506	8630.39	7794.67	370.025	944.313	172.721	1.90475	411.501		163.384	-148.203	0.77
1	1	8	1.36507	8577.37	7810.06	425.22	998.683	171.271	1.90475	364.308		247.163	-47.8578	0.89
1	1	8	1.51508	8519.85	7809.94	480.444	1053.61	186.185	1.90475	321.536		60.6727	183.175	0.56
1	1	8	1.66508	8476.65	7826.44	526.474	1095.15	181.504	1.90475	340.035		146.788	-41.4019	2.35
1	1	8	1.81509	8420.47	7838.84	583.927	1155.63	184.38	1.90475	581.627		66.6575	-178.639	0.52
1	1	8	2.12711	8209.14	7878.54	798.422	1363.87	203.881	1.90475	501.48		71.367	-136.04	1.53
1	1	8	2.27811	8181.26	7857.94	820.894	1387.82	231.491	1.9067	586.006		217.701	66.9837	0.43
1	1	8	2.72813	7856.63	7932.92	1154.05	1716.08	253.326	1.91751	619.541		219.325	-108.38	1.84
1	1	8	2.87814	7813.53	7949.06	1199.63	1759.57	250.563	1.94246	289.898		379.48	6.59353	1.03
1	1	9	0	9181.57	7709.06	0	391.028	127.686	1.63007	100.222		69.7634	-94.135	1.86
1	1	9	0.149994	9170.62	7730.1	23.7202	406.06	109.458	1.63712	-84.4915		302.022	111.076	1.79
1	1	9	0.308014	9208.29	7704.66	27.0834	365.003	126.334	1.667	-287.002		229.628	113.501	1.4
1	1	9	0.458038	9237.69	7606	117.345	317.651	216.726	1.68021	-119.02		34.5867	75.2309	0.86
1	1	9	0.615021	9237.95	7658.1	76	328.463	165.703	1.68591	129.401		62.0951	151.111	0.38
1	1	9	0.767029	9198	7610.68	99.742	357.635	220.397	1.69853	370.293		100.292	-268.889	0.7
1	1	9	0.917053	9130.2	7702.82	51.7425	440.304	144.78	1.71804	404.585		147.204	-68.7576	0.51
1	1	9	1.06705	9098.62	7737.98	87.8473	479.017	117.337	1.73749	207.547		243.379	-198.72	2.13
1	1	9	1.21707	9071.23	7719.49	110.828	502.572	141.414	1.73749	25.8232		147.402	-72.1164	2.22
1	1	9	1.37006	9096.14	7766.05	102.699	486.842	90.495	1.73749	264.708		194.014	77.8773	0.17
1	1	9	1.52008	9003.34	7785.9	194.09	582.781	91.8997	1.73749	306.209		366.115	-131.649	0.31
1	1	9	1.67007	9002.81	7765.53	187.464	578.71	111.851	1.73749	95.5413		279.077	-285.832	2.54
1	1	9	1.8201	8965.58	7764.31	222.941	611.445	121.526	1.73749	261.209		237.016	30.8038	0.58
1	1	9	1.97009	8923.66	7776.03	266.466	657.078	119.793	1.73749	386.556		368.844	-160.464	0.86
1	1	9	2.12408	8847.97	7780.97	341.256	728.953	132.765	1.73749	422.418		475.239	-220.552	0.24
1	1	9	2.28311	8790.56	7801.65	401.817	789.303	126.435	1.75284	111.197		511.333	34.6618	0.96
1	1	9	2.43311	8818.88	7809.18	376.259	763.315	112.318	1.77095	367.169		511.444	-106.05	0.4
1	1	9	2.58313	8679.94	7818.92	513.513	899.46	136.827	1.77979	530.899		1290.28	-210.39	0.57
1	1	9	2.74014	8664.32	7861.16	539.149	926.321	99.8286	1.79477	287.016		97.8253	143.77	1.85
1	1	9	2.89713	8583.81	7809.89	606.199	989.582	169.782	1.82346	429.608		58.4501	37.7489	0.44
1	1	9	3.04715	8497.39	7759.35	686.028	1058.21	240.864	1.85437	351.873		103.154	-156.103	2.89
1	1	9	3.19714	8479.48	7825.01	711.598	1095.15	182.141	1.87366	246.256		133.848	-177.877	0.9
1	1	10	0	9266.46	7706.37	0	310.482	112.597	1.6255	-282.294		64.8234	-19.739	1.58
1	1	10	0.150024	9301.64	7664.49	54.6971	268.131	146.454	1.64143	231.147		155.578	62.2614	1.03
1	1	10	0.300018	9197.54	7726.06	71.6774	379.83	107.688	1.67691	165.058		73.6502	-90.5702	0.52
1	1	10	0.450043	9242.95	7626.29	83.4523	317.651	195.794	1.71609	100.016		51.3877	64.6448	0.17
1	1	10	0.600037	9149.49	7643.99	132.556	409.837	198.086	1.74476	301.261		180.246	-70.5727	0.86
1	1	10	0.756042	9158.01	7681.06	111.364	409.837	160.052	1.77262	-61.4611		135.913	10.1906	2.67
1	1	10	0.906067	9181.53	7703.65	84.9711	391.028	132.97	1.79516	217.582		359.121	-173.585	2.55
1	1	10	1.05606	9098.08	7716.81	168.701	475.115	138.114	1.81671	395.524		57.5055	90.7054	1.41
1	1	10	1.20807	9056.38	7690.17	210.704	510.477	173.294	1.82977	116.314		284.372	186.536	1.36
1	1	10	1.36008	9053.63	7682.27	214.185	510.477	181.599	1.83915	361.628		224.092	174.98	1.23
1	1	10	1.51007	8939.27	7675.4	328.645	619.689	214.094	1.84539	364.019		224.046	-56.0223	1.6
1	1	10	1.6601	8946.22	7716.57	320.4	619.689	172.434	1.84701	293.179		137.955	330.769	1.89
1	1	10	1.81009	8851.68	7705.79	414.776	707.648	204.936	1.84701	335.732		-32.0445	224.723	0.99
1	1	10	1.96011	8845.34	7720.43	421.355	720.415	192.212	1.84701	506.034		119.658	-248.205	1.24
1	1	10	2.11011	8698.73	7723.7	567.996	859.468	224.426	1.84701	581.911		236.823	-119.707	0.28
1	1	10	2.26013	8665.72	7742.62	601.829	894.999	214.264	1.86715	297.828		58.4298	-34.1017	0.5
1	1	10	2.41013	8613.72	7754.78	654.527	948.822	215.513	1.88813	357.222		133.87	-35.6086	0.73
1	1	10	2.56314	8547.98	7718.71	718.58	1003.24	267.098	1.90371	482.918		-36.0805	218.313	1.8
1	1	10	2.71313	8466.86	7777.32	802.734	1095.15	231.475	1.91247	334.711		626.115	-124.106	0.38
1	1	10	2.89316	8454.62	7807.73	818.145	1113.7	205.336	1.92005	325.307		133.87	130.078	0.51
1	1	10	3.04315	8361.46	7808.86	910.778	1202.51	229.037	1.9214	280.335		140.149	-228.559	1.99
1	1	10	3.19318	8347.77	7736.18	919.172	1197.81	302.734	1.9196	236.128		227.665	-138.223	0.15
1	1	10	3.34317	8294.21	7844.61	982.026	1273.35	212.905	1.9076	235.994		66.8711	-129.949	0.43
1	1	10	3.49319	8285.19	7789.98	984.823	1268.61	267.908	1.89873	354.92		151.714	-157.061	2.51
1	1	10	3.65219	8165.83	7804.23	1104.97	1383.03	287.368	1.88629	472.105		235.351	-225.074	0.4
1	1	10	3.77618	8148.34	7798.79	1121.93	1402.21	297.51	1.86479	154.703		113.131	-2.51151	0.12
1	1	11	0	9324.95	7804.44	0	271.616	4.72826	1.82424	70.0287		185.237	-125.176	0.24
1	1	11	0.149994	9319.94	7825.28	21.4397	282.12	-14.7436	1.82213	-80.7511		128.142	152.49	2.33
1	1	11	0.299988	9350.11	7807.29	25.3198	247.391	-3.27606	1.83332	58.6886		72.7591	241.97	1.19
1	1	11	0.451019	9287.4	7760.5	57.8035	299.786	55.3253	1.83975	303.439		139.234	-216.568	0.77
1	1	11	0.603027	9255.08	7797.99	70.1719	339.345	25.2932	1.84338	215.948		173.927	134.473	0.36
1	1	11	0.753021	9218.36	7749.3	120.01	365.003	80.5777	1.84695	184.773		861.176	82.9163	1.07
1	1	11	0.903015	9192.35	7776.09	135.602	394.775	59.9011	1.85553	86.7432		776.092	-13.2817	0.49
1	1	11	1.05304	9192.95	7761.33	138.867	391.028	74.1906	1.86855	160.267		318.068	150.692	1.1
1	1	11	1.21106	9137.21	7758.29	193.334	444.144	89.1151	1.88245	349.341		340.762	-208.017	0.77
1	1	11	1.36105	9086.79	7772.96	240.232	498.629	85.8203	1.88245	519.872		344.245	-15.1391	0.32
1	1	11	1.51706	8976.76	7762.65	350.689	603.225	120.581	1.88245	336.315		354.997	-260.072	0.38
1	1	11	1.67206	8980.09	7776.5	345.994	603.225	106.344	1.88245	121.896		508.825	107.799	1.09
1	1	11	1.82205	8933.96	7747.04	395.188	640.402	145.607	1.88245	277.499		397.817	4.35463	1.96
1	1	11	1.97208	8897.84	7799.38	427.144	686.48	103.113	1.88245	352.241		332.094	-224.032	2.7
1	1	11	2.1221	8828.7	7778.37	496.936	746.092	139.885	1.88245	625.255		403.945	160.397	0.54
1	1	11	2.2771	8705.62	7822.37	619.592	877.197	127.108	1.88973	620.397		646.494	-162.111	1.39
1	1	11	2.42709	8646.45	7828.64	678.931	935.308	135.784	1.89969	389.755		370.918	129.402	0.29
1	1	11	2.57712	8581.65	7825.06	743.593	994.131	155.68	1.90702	333.095		76.8968	68.8228	1.7
1	1	11	2.72711	8549	7851.35	777.368	1035.24	138.638	1.91662	507.216		15.4097	160.497	0.89
1	1	11	2.87711	8436.18	7863.1	890.707	1146.29	156.813	1.93129	600.605		424.666	104.023	2.23
1	1	11	3.02911	8364	7878.91	963.83	1216.63	160.909	1.95345	433.543		-54.6639	190.853	2.26
1	1	11	3.18112	8312.86	7922	1018.9	1278.09	133.359	1.97668	339.59		104.311	131.319	1.24
1	1	11	3.33615	8268.93	7921.1	1062.45	1320.89	146.345	1.9937	276.081		46.8459	116.391	0.72
1	1	12	0	9361.79	7800.41	0	233.73	2.1109	1.82362	252.528		670.364	-82.691	1.42
1	1	12	0.150024	9327.75	7819.19	38.8787	271.616	-10.3767	1.85293	303.719		177.404	-6.34206	2.1
1	1	12	0.300018	9272.08	7808.54	90.0811	324.851	11.4452	1.89602	298.98		218.474	-117.718	0.81
1	1	12	0.450043	9227.07	7779.17	136.391	361.315	49.5605	1.89103	60.4513		37.6862	23.2886	0.88
1	1	12	0.600037	9243.57	7757.4	125.801	342.988	67.3892	1.87906	12.294		329.644	2.41878	1.82
1	1	12	0.750031	9220.63	7755.37	148.17	365.003	74.1685	1.87906	243.991		261.217	-56.2283	0.96
1	1	12	0.90506	9157.6	7723.35	218.248	417.411	118.837	1.87906	252.832		119.54	-215.438	1.1
1	1	12	1.06305	9134.88	7749.53	232.548	444.144	98.1825	1.87906	111.796		244.484	-165.454	0.54
1	1	12	1.21307	9116.95	7698.84	265.078	451.846	151.535	1.87906	340.735		176.334	-190.583	0.89
1	1	12	1.36307	9028.31	7735.24	339.79	546.371	135.609	1.87906	545.695		290.363	99.177	0.52
1	1	12	1.51309	8962.55	7759.36	401.354	615.564	127.035	1.87906	438.907		122.33	82.832	0.39
1	1	12	1.66309	8902.11	7782.54	460.036	678.051	118.479	1.87906	335.313		157.678	-185.059
1	1	12	1.81308	8854.94	7751.1	509.245	716.154	160.131	1.87906	269.818		367.48	-65.9132
1	1	12	1.9631	8818.56	7784.91	543.456	759.001	135.953	1.87906	335.559		113.224	20.9703
1	1	12	2.1221	8760.09	7794.45	601.73	819.849	140.82	1.87906	480.362		267.311	158.238
1	1	12	2.27411	8668.78	7801.17	693.017	908.396	156.797	1.89292	367.391		98.1106	-300.891
1	1	12	2.42413	8641.16	7795.45	720.657	930.812	169.252	1.89648	653.368		56.3302	-321.676
1	1	12	2.57413	8473.1	7844.38	889.784	1104.42	165.121	1.85361	889.924		39.1504	-157.9
1	1	12	2.72415	8387.18	7877.84	977.683	1197.81	155.701	1.83119	622.481		149.659	-226.313
1	1	13	0	9428.13	7459.63	0	107.767	323.111	1.82362	-115.909		143.929	-196.868
1	1	13	0.157013	9442.84	7432.52	30.8435	89.5677	347.087	1.85293	70.4157		189.736	-77.7424
1	1	13	0.307037	9401.52	7434.89	36.334	129.387	352.343	1.89602	153.576		282.875	-96.6722
1	1	13	0.457031	9393.23	7429.02	46.4265	135.643	359.66	1.89103	70.31		172.697	13.5299
1	1	13	0.75705	9372.94	7458.82	55.1963	161.027	334.207	1.87906	84.3379		171.001	73.6003
1	1	13	0.911041	9361.75	7473.28	67.7687	173.934	322.145	1.87906	139.654		231.062	147.906
1	1	13	1.06107	9336.2	7503.16	101.711	203.484	297.76	1.87906	65.1856		204.361	30.7533
1	1	13	1.21207	9341.59	7488.03	91.0761	193.556	311.551	1.87906	-21.8724		18.1558	193.311
1	1	13	1.36407	9337.91	7483.03	93.2073	196.857	317.166	1.87906	121.786		284.256	99.2586
1	1	13	1.51407	9303.04	7480.47	126.811	230.336	326.5	1.87906	237.564		306.163	-112.596
1	1	13	1.66409	9267.1	7506.16	167.616	268.131	308.497	1.87906	149.234		400.139	-165.057
1	1	13	1.81409	9260.55	7513.9	176.146	275.109	302.235	1.87906	150.054		278.112	16.8115
1	1	13	1.99411	9224.63	7539.37	218.564	317.651	284.624	1.87906	328.608
1	1	13	2.1441	9161.87	7568.11	287.512	383.555	269.608	1.87906	439.38
1	2	14	0	9520.86	6801.72	0	175.841	-197.235	1.60842	741.591
1	2	14	0.150002	9418.91	6837.22	107.956	287.081	-202.295	1.66655	108.023
1	2	14	0.300011	9486.7	6800.8	34.1765	208.249	-186.806	1.69556	-184.683
1	2	14	0.480019	9462.95	6780.19	61.7832	226.132	-160.328	1.71531	214.196
1	2	14	0.630028	9390.99	6724.09	151.309	278.937	-85.9431	1.72962	379.666
1	2	14	0.780037	9337.61	6751.29	190.06	340.039	-96.1905	1.74335	383.231
1	2	14	0.934044	9282.08	6759.29	242.522	395.445	-86.9581	1.76403	-18.7109
1	2	14	1.08405	9340.78	6747.04	188.201	334.35	-93.0932	1.77825	213.95
1	2	14	1.23406	9210.43	6741.79	316.163	459.634	-47.9305	1.78715	558.709
1	2	14	1.38806	9212.07	6886.36	320.177	504.203	-185.363	1.78651	296.572
1	2	14	1.51707	9164.37	6858.17	360.934	543.566	-143.092	1.77865	447.273
1	2	14	1.66707	9078.17	6873	448.387	628.995	-127.995	1.77533	203.532
1	2	14	1.81708	9107.12	6882.58	421.566	604.628	-146.881	1.77389	118.02
1	2	14	1.99709	9031.06	6856.88	492.896	667.945	-96.6023	1.77727	673.857
1	2	14	2.1471	8893.08	6931.64	641.079	827.017	-117.462	1.78741	632.306
1	2	14	2.29711	8837.91	6878.52	687.259	857.648	-47.9377	1.80967	387.432
1	2	14	2.44711	8763.38	6917.25	766.236	943.251	-56.5677	1.82423	206.901
1	2	14	2.59712	8801.53	6949.57	734.371	919.72	-100.697	1.82927	131.192
1	2	14	2.74813	8736.23	6955.8	799.619	982.742	-82.2782	1.83348	461.361
1	2	14	2.89813	8663.07	6972.34	874.598	1058.59	-70.2435	1.83737	279.627
1	2	14	3.04814	8653.22	6978.69	885.505	1066.63	-72.4086	1.83967	391.058
1	2	14	3.19815	8535.58	6978.19	1000.95	1175.92	-27.3027	1.83483	511.966
1	2	14	3.34916	8509.23	7032.65	1037.65	1220.74	-67.5258	1.83006	433.96
1	2	14	3.49916	8420.53	7034.63	1124.71	1306.55	-35.1776	1.82652	748.48
1	2	14	3.64917	8304.76	7117.59	1256.45	1445.3	-66.5732	1.83306	611.245
1	2	14	3.79918	8256.09	7118.4	1303.82	1489.93	-48.2576	1.85522	0
1	2	14	3.95719	8279.67	7059.47	1267.67	1445.3	-3.30407	1.87851	-13.1476
1	2	14	4.10719	8243.18	7074.14	1306.4	1485.88	-3.04726	1.90897	363.862
1	2	14	4.2572	8169.04	7081.96	1380.57	1554.46	19.4695	1.93824	241.96
1	2	14	4.40721	8168.54	7086.21	1381.92	1558.47	15.7679	1.94266	213.055
1	2	14	4.55721	8118.14	7123.96	1439.25	1618.38	0.960007	1.94296	399.358
1	2	15	0	9555.46	6728.25	0	120.994	-136.119	1.94716	15.465
1	2	15	0.150009	9542.22	6690.17	40.3196	123.314	-95.8687	1.93949	70.2924
1	2	15	0.300018	9527.4	6700.62	39.382	142.083	-101.867	1.94807	132.673
1	2	15	0.454033	9504.6	6701.94	57.2597	163.65	-96.8559	1.95011	159.815
1	2	15	0.604034	9482.38	6724.01	73.2042	190.67	-111.881	1.94781	123.422
1	2	15	0.754044	9481.58	6753.67	78.1286	200.678	-140.136	1.92788	200.462
1	2	15	0.911049	9435.31	6771.59	127.722	252.214	-144.209	1.90253	202.428
1	2	15	1.06106	9427.24	6784.3	139.938	262.826	-154.062	1.88508	152.207
1	2	15	1.21206	9392.48	6790.53	174.472	298.03	-149.924	1.87104	323.366
1	2	15	1.36207	9341.2	6823.88	234.631	360.162	-166.506	1.87104	425.258
1	2	15	1.51208	9271.54	6819.45	298.204	425.619	-140.888	1.87104	269.357
1	2	15	1.66208	9269.28	6860.94	315.444	440.972	-179.57	1.87104	258.493
1	2	15	1.81609	9208	6872.9	376.365	504.203	-171.307	1.87104	290.083
1	2	15	1.9701	9187.59	6894.22	403.571	530.324	-184.788	1.87104	96.7726
1	2	15	2.12011	9188.64	6907.05	408.079	533.623	-197.248	1.87104	347.667
1	2	15	2.27411	9083.24	6901.9	503.133	636.018	-156.88	1.86153	403.972
1	2	15	2.42612	9064.2	6909.67	523.691	657.244	-157.607	1.85149	23.3406
1	2	15	2.57613	9072.5	6891.25	509.724	643.067	-143.181	1.83253	59.5475
1	2	15	2.72614	9049.36	6921.3	541.668	675.109	-163.353	1.80779	486.512
1	2	15	2.88413	8948.47	6981.41	657.665	792.912	-183.86	1.77509	602.008
1	2	15	3.04214	8882.72	7015.23	731.386	865.35	-191.569	1.75738	218.409
1	2	15	3.19815	8890.93	7019.23	725.438	861.497	-198.28	1.76084	225.354
1	2	15	3.31815	8835.99	7058.5	791.64	927.549	-214.652	1.75873	550.427
1	2	16	0	9449.68	6684.92	0	213.327	-65.2047	1.5713	68.2049
1	2	16	0.150009	9432.18	6664.05	27.2378	223.558	-40.2304	1.60229	171.6
1	2	16	0.304008	9405.18	6716.54	54.5859	265.495	-82.8245	1.61187	199.998
1	2	16	0.454018	9379.09	6695.3	71.3506	284.36	-54.9373	1.62933	62.8778
1	2	16	0.604027	9379.81	6697.13	70.9303	284.36	-56.9054	1.65052	54.7467
1	2	16	0.754028	9363.89	6707.47	88.7069	300.784	-62.1317	1.67694	147.759
1	2	16	0.904037	9337.25	6714.53	116.267	328.689	-61.0021	1.71281	74.2298
1	2	16	1.05405	9361.04	6766.4	120.395	323.054	-117.594	1.74596	163.286
1	2	16	1.20406	9295.99	6741.16	163.657	377.679	-73.9613	1.77411	179.676
1	2	16	1.35806	9302.39	6759.09	164.907	377.679	-92.9984	1.79778	147.662
1	2	16	1.50807	9267.41	6799.37	215.222	422.569	-120.526	1.8142	304.596
1	2	16	1.65808	9223.82	6814.45	260.369	469.063	-121.073	1.82393	92.0254
1	2	16	1.80909	9239.68	6805.25	242.025	450.271	-117.395	1.82893	159.928
1	2	16	1.95909	9174.58	6815.19	304.385	517.203	-105.858	1.83195	607.42
1	2	16	2.1091	9066.06	6843.55	415.123	632.503	-96.1748	1.83123	419.521
1	2	16	2.25911	9057.68	6856.26	427.807	643.067	-105.225	1.84529	348.248
1	2	16	2.40911	8970.56	6881.63	517.93	736.981	-98.5487	1.8553	575.107
1	2	16	2.55912	8891.41	6902.31	599.1	815.606	-89.5252	1.86873	316.816
1	2	16	3.92319	8508.73	7020.46	998.984	1216.66	-56.0755	1.90561	310.751
1	2	16	4.07319	8447.44	7046.26	1065.39	1286.1	-56.2895	1.907	678.431
1	2	16	4.2242	8303.94	7055.05	1204.04	1420.88	-8.66999	1.91026	708.027
1	2	16	4.37821	8225.76	7082.24	1286.79	1502.07	-3.33806	1.91917	636.56
1	2	16	4.52821	8133.04	7149.45	1396.18	1614.4	-28.3898	1.93439	529.932
1	2	16	4.68722	8075.22	7144.51	1449.26	1665.82	-1.06486	1.95327	505.589
1	2	16	4.83723	7969.33	7164.06	1555.96	1770.64	23.0638	1.97051	797.636
1	2	16	4.98724	7866.65	7261.1	1684.62	1905.13	-25.1192	1.98777	556.712
1	2	16	5.13724	7826.61	7257.42	1721.08	1937.66	-5.96942	2.00624	125.581
1	2	16	5.44526	7801.52	7262.5	1746.43	1962.65	-1.665	2.00606	259.914
1	2	16	5.59527	7736.46	7344.82	1835.92	2056.7	-49.8968	1.98342	854.201
1	2	16	5.74527	7569.71	7371.78	2001.52	2218.92	-7.99898	1.94167	1081.42
1	2	17	0	9446.74	6620.66	0	195.661	-2.92287	1.5713	-127.877
1	2	17	0.154999	9477.21	6652.12	43.8049	175.841	-41.402	1.60229	-8.19316
1	2	17	0.305008	9455.59	6636.07	17.7747	193.162	-19.9654	1.61187	116.473
1	2	17	0.455017	9445.12	6662.54	41.9205	210.785	-42.4385	1.62933	135.751
1	2	17	0.605026	9421.69	6665.51	51.3765	233.89	-38.654	1.65052	206.434
1	2	17	0.759018	9402.38	6741.83	129.035	273.541	-106.221	1.67694	95.1836
1	2	17	0.909027	9405.5	6709.62	98.0618	262.826	-76.2924	1.71281	0
1	2	17	1.05904	9402.17	6740.81	128.151	273.541	-105.18	1.74596	200.739
1	2	17	1.20906	9357.63	6762	167.087	323.054	-112.378	1.77411	382.658
1	2	17	1.36206	9283.59	6745.65	205.529	389.495	-74.4557	1.79778	513.53
1	2	17	1.51807	9198.39	6773.88	291.814	481.738	-74.4855	1.8142	587.364
1	2	17	1.67007	9104.37	6769.49	373.325	570.412	-39.4989	1.82393	500.886
1	2	17	1.82608	9054.4	6822.2	441.081	636.018	-72.1232	1.82893	420.6
1	2	17	1.97908	8983.75	6822.88	505.224	700.38	-48.2388	1.83195	321.038
1	2	17	2.12909	8957.38	6844.29	538.039	733.295	-58.961	1.83123	219.425
1	2	18	0	9248.3	6793.51	0	440.972	-108.975	1.98086	293.031
1	2	18	0.149994	9196.51	6774.34	55.2277	484.925	-74.3405	1.97163	303.765
1	2	18	0.305008	9142.8	6773.73	107.344	533.623	-56.2694	1.96802	369.816
1	2	18	0.455017	9086.06	6803.83	162.577	597.727	-65.66	1.96384	447.711
1	2	18	0.605026	9025.52	6834.09	226.454	667.945	-73.3089	1.96384	482.349
1	2	18	0.759033	8960.7	6885.94	302.092	744.369	-99.0757	1.96384	361.619
1	2	18	0.909042	8924.62	6876.96	334.271	777.883	-77.8132	1.96384	447.292
1	2	18	1.06406	8830.48	6915.37	435.234	880.804	-79.5329	1.96384	614.558
1	2	18	1.22305	8740.35	6934.15	527.062	970.86	-63.7242	1.96384	407.059
1	2	18	1.37306	8706.06	6946.4	563.384	1006.59	-62.3042	1.96384	422.313
1	2	18	1.50706	8639.06	7003.98	644.578	1090.8	-90.4644	1.96384	478.383
1	2	18	1.65907	8587.2	7012.51	696.437	1143.41	-78.6908	1.96384	511.348
1	2	18	1.80908	8494.89	7060.59	799.353	1245.24	-87.7905	1.96384	531.49
1	2	18	1.98909	8433.65	7097.75	869.611	1318.81	-98.4439	1.96384	556.92
1	2	18	2.13908	8326.61	7125.25	979.573	1429.02	-82.1686	1.96384	583.884
1	2	18	2.28909	8265.67	7152.63	1046.2	1493.98	-83.5059	1.95816	418.094
1	2	18	2.4391	8217.14	7187.28	1103.79	1554.46	-96.3198	1.95604	612.024
1	2	18	2.58913	8107.8	7247.9	1227.69	1677.61	-108.828	1.95127	820.847
1	2	19	0	9499.18	6576.23	0	135.001	25.5071	1.68448	47.2174
1	2	19	0.149994	9489.41	6572.5	10.4596	142.083	31.772	1.74145	7.84997
1	2	19	0.299988	9491.94	6560.32	17.4789	137.356	42.7824	1.77985	15.3244
1	2	19	0.460022	9462.67	6498.39	85.9791	146.834	110.373	1.80704	147.96
1	2	19	0.610016	9434.93	6529.26	79.5857	183.228	88.3765	1.83002	181.538
1	2	19	0.911041	9401.56	6581.84	97.7734	228.712	47.2868	1.87273	83.729
1	2	19	1.06104	9410.1	6581.68	89.2461	220.991	45.0306	1.88488	195.448
1	2	19	1.36505	9327.55	6643.51	184.336	317.447	9.70137	1.89263	319.338
1	2	19	1.51505	9270.52	6623.91	233.573	365.974	45.4842	1.89263	253.975
1	2	19	1.81506	9210.45	6655.4	299.379	431.739	34.0436	1.89263	431.77
1	2	19	1.96509	9080.14	6669.73	429.336	560.288	62.6333	1.89263	516.59
1	2	19	2.12308	9049.95	6677.64	460.529	590.856	65.3196	1.89263	240.409
1	2	19	2.28009	9010.52	6709.92	506.616	636.018	48.4299	1.91865	407.326
1	2	19	2.89212	8758.31	6804.66	775.283	904.107	49.9847	1.9709	423.858
1	2	19	3.04211	8707.24	6825.72	830.305	959.008	49.2906	1.97211	381.451
1	2	19	3.19214	8652.9	6840.71	886.639	1018.55	55.6356	1.96227	520.093
1	2	19	3.34213	8570.08	6897.35	983.024	1115.05	34.3523	1.95462	643.331
1	2	20	0	9301.1	6312.93	0	249.578	333.685	1.40926	35.1952
1	2	20	0.150024	9302.49	6339.75	26.8547	254.858	307.592	1.49745	-34.9435
1	2	20	0.300018	9323.41	6349.82	43.1167	239.094	291.954	1.57378	8.80219
1	2	20	0.45105	9292.6	6317.9	9.84429	257.507	331.36	1.63862	78.8378
1	2	20	0.601044	9295.61	6345.64	33.1683	262.826	303.925	1.68807	71.4354
1	2	20	0.751038	9279.7	6348.06	41.1385	278.937	306.208	1.72798	98.3491
1	2	20	0.931061	9256.49	6337.02	50.6989	295.283	323.537	1.75279	0
1	2	20	1.08105	9282.35	6360.47	51.111	278.937	293.557	1.75912	46.0059
1	2	20	1.23108	9259.46	6395.88	92.8192	309.086	266.395	1.74964	156.428
1	2	20	1.38107	9249.61	6417.06	116.168	325.868	249.081	1.73742	317.773
1	2	20	1.5311	9167.15	6427.41	176.208	404.423	264.194	1.72912	271.855
1	2	20	1.68109	9164.57	6437.39	184.748	407.43	255.497	1.72948	163.212
1	2	20	1.83109	9126.17	6470.18	235.22	453.385	236.38	1.7375	453.758
1	2	20	1.98111	9042.72	6519.87	331.035	543.566	216.411	1.74876	610.297
1	2	20	2.13611	8951.98	6559.37	427.335	639.539	209.908	1.74876	341.581
1	2	20	2.29312	8943.09	6564.41	437.505	650.143	208.24	1.77487	46.0939
1	2	20	2.44312	8934.41	6551.86	437.665	653.691	223.014	1.79064	47.4256
1	2	20	2.59314	8929.29	6564.31	448.812	664.372	213.114	1.79648	58.6591
1	2	20	2.74713	8920.48	6564.94	456.494	671.524	215.576	1.79281	263.136
1	2	20	2.89716	8845.23	6579.69	528.184	744.369	228.235	1.78247	503.893
1	2	20	3.04816	8770.28	6607.88	607.263	823.208	228.792	1.76434	411.993
1	2	20	3.20016	8730.79	6633.72	654.338	869.207	219.084	1.74473	345.497
1	2	20	3.35016	8677.07	6660.92	714.499	927.549	213.515	1.73494	286.17
1	2	20	3.50018	8653.3	6679.52	744.332	955.063	205.04	1.74717	383.299
1	2	20	3.65018	8571.22	6704.66	828.36	1042.55	212.355	1.77709	365.775
1	2	20	3.80521	8549.45	6718.47	854.075	1066.63	207.756	1.82074	370.61
1	2	20	3.9552	8462.66	6741.73	941.725	1155.59	219.123	1.86443	581.76
1	2	20	4.10519	8377.56	6763.3	1027.5	1241.15	231.763	1.89515	570.447
1	2	21	0	9366.16	6217.12	0	163.65	407.346	1.29961	230.12
1	2	21	0.149994	9329.53	6225.89	37.6575	198.167	409.114	1.19695	32.0504
1	2	21	0.457001	9361.61	6261.21	44.3226	178.297	366.243	1.17434	-48.8497
1	2	21	0.607025	9367.55	6270.32	53.2205	175.841	355.837	1.17463	32.1977
1	2	21	0.764038	9347.9	6251.41	38.8503	188.183	379.468	1.18294	60.9927
1	2	21	0.891022	9348.55	6270.21	55.933	193.162	361.239	1.16553	73.6202
1	2	21	1.07104	9333.62	6282.02	72.5958	210.785	354.094	1.13224	98.6837
1	2	21	1.19904	9321.24	6290.74	86.2385	223.558	349.22	1.1068	0
1	2	21	1.35706	9334.38	6285.35	75.2673	210.785	350.676	1.10117	-8.2015
1	2	21	1.51205	9321.75	6277.68	75.102	220.991	361.6	1.10733	40.4216
1	2	21	1.67307	9325.54	6304.55	96.3974	223.558	334.759	1.12711	108.883
1	2	21	1.82309	9302.68	6337.58	136.166	254.858	309.609	1.16132	266.605
1	2	21	1.97308	9258.78	6374.13	190.218	303.545	287.381	1.19382	308.45
1	2	21	2.12708	9212.49	6383.02	226.13	348.622	292.651	1.21902	-168.84
1	2	21	2.2771	9344.62	6472.05	255.836	252.214	168.764	1.23671	-120.902
1	2	21	2.43109	9287.16	6491.3	285.331	311.866	167.057	1.27205	223.78
1	2	21	2.58112	9293.71	6544.79	335.587	320.247	114.012	1.31362	-118.76
1	2	21	2.73111	9359.24	6604.04	386.985	276.236	38.1592	1.35174	240.717
1	2	21	2.88113	9221.56	6555.44	367.92	392.467	125.636	1.36431	838.466
1	2	21	3.03415	9072.24	6556.15	448.691	530.324	172.421	1.37506	838.704
1	2	21	3.18414	8938.08	6543.55	538.337	646.602	229.552	1.40123	224.687
1	2	21	3.33414	9007.16	6580.06	510.492	597.727	171.615	1.44686	-334.518
1	2	21	3.49216	9083.53	6635.1	504.561	543.566	94.1696	1.50123	466.185
1	2	21	4.09219	8668.01	6701.17	849.532	951.122	179.468	1.64605	580.26
1	2	21	4.24219	8654.57	6740.32	883.228	978.778	148.114	1.652	0
1	2	21	4.40118	8685.86	6742.14	859.333	951.122	134.81	1.67204	51.038
1	2	21	4.55319	8634.4	6733.13	895.393	994.651	162.303	1.70774	300.69
1	2	21	4.70523	8604.23	6788.45	952.339	1042.55	122.3	1.74942	304.992
1	2	21	4.85522	8566.48	6813.12	997.348	1086.77	113.671	1.77216	294.83
1	2	22	0	9381.39	6371.37	0	190.67	254.938	1.95467	94.6519
1	2	22	0.158997	9376.37	6416.49	45.3997	205.719	213.029	1.96655	148.272
1	2	22	0.309021	9347.45	6423.25	61.9977	236.489	214.717	1.97506	137.419
1	2	22	0.459015	9330.13	6408.37	63.2224	246.947	233.922	1.98247	68.4628
1	2	22	0.616028	9328.85	6442.09	88.1017	257.507	201.991	1.98049	266.254
1	2	22	0.766022	9263.1	6474.88	157.183	328.689	189.856	1.98049	390.759
1	2	22	0.916046	9216.92	6486.97	201.029	374.742	192.234	1.98049	333.472
1	2	22	1.07504	9154.49	6482.85	252.805	431.739	215.44	1.98049	346.275
1	2	22	1.22504	9118.8	6538.89	311.473	481.738	173.614	1.98049	295.761
1	2	22	1.37506	9061.77	6496.74	343.323	520.472	231.976	1.98049	505.797
1	2	22	1.53006	8956.19	6557.87	464.301	636.018	209.86	1.98049	566.046
1	2	22	1.68008	8907.38	6596.4	524.708	693.129	190.672	1.98049	447.907
1	2	22	1.83008	8836.45	6623.5	600.44	770.398	190.429	1.98049	446.265
1	2	22	1.9801	8778.64	6633.87	657.422	827.017	201.552	1.98049	378.368
1	2	22	2.13211	8731.27	6673.5	716.899	884.678	181.889	1.98049	437.052
1	2	22	2.2821	8652.58	6686.86	794.165	959.008	198.489	1.98695	566.36
1	2	22	2.4321	8562.02	6718.13	889.719	1054.58	203.334	1.98979	560.578
1	2	22	2.58212	8492.71	6741.41	962.64	1127.19	207.988	1.98865	567.451
1	2	22	2.73212	8412.29	6803.21	1060.96	1224.82	181.577	1.97257	650.914
2	3	23	0	8905.05	8474.82	0	187.746	75.1542	1.00118	94.4467
2	3	23	0.150009	8882.65	8463.28	25.2003	201.914	96.3311	1.05914	94.9171
2	3	23	0.300018	8874.64	8478.92	30.6866	216.223	86.8034	1.14645	-65.985
2	3	23	0.45002	8907.76	8465.45	9.74983	182.118	81.9124	1.22056	0
2	3	23	0.600029	8878.58	8481.05	27.1974	216.223	82.9937	1.27907	94.5424
2	3	23	0.750038	8876.75	8468.28	29.0479	210.482	94.9519	1.32593	165.687
2	3	23	0.900051	8845.06	8527.78	80.0305	265.933	59.4581	1.37133	12.7565
2	3	23	1.20006	8880.58	8489.87	28.7352	216.223	74.3552	1.44691	-51.8533
2	3	23	1.35507	8862.48	8511.14	55.9623	242.339	65.0564	1.45808	133.83
2	3	23	1.50508	8846.43	8509.4	68.0609	257.044	74.6323	1.45808	108.437
2	3	23	1.65508	8844.56	8542.33	90.6553	274.871	47.1469	1.45808	117.786
2	3	23	1.83509	8825.46	8549.2	108.944	295.914	50.9071	1.45808	75.4802
2	3	23	2.1351	8823.37	8579.78	133.006	311.103	25.6129	1.45808	122.838
2	3	23	2.28511	8787.77	8596.29	168.856	351.194	29.5205	1.50885	387.526
2	3	23	2.43512	8742.37	8668.64	253.05	427.368	-9.34156	1.55781	189.582
2	3	23	2.58513	8735.64	8620.39	223.365	408.072	35.5157	1.59163	-124.758
2	3	23	2.74313	8761.33	8628.24	210.229	388.941	15.6211	1.61642	125.822
2	3	23	2.89314	8713.1	8658.91	265.961	446.826	14.0968	1.63708	203.797
2	3	23	3.04315	8711.57	8662.25	269.382	450.085	12.0233	1.65631	-107.799
2	3	23	3.19315	8752.21	8663.27	242.648	414.486	-9.85392	1.66049	130.508
2	3	23	3.49817	8690.48	8744.94	344.974	509.468	-47.8291	1.55862	311.398
2	3	24	0	8897.61	8571.39	0	242.339	-4.87957	1.98725	-135.671
2	3	24	0.150009	8941.76	8606.01	56.1036	221.987	-56.8177	1.98493	29.354
2	3	24	0.300007	8903.34	8596.21	25.468	251.145	-29.0276	1.96953	56.3983
2	3	24	0.459019	8902.29	8568.43	5.54726	239.414	-4.68552	1.94989	96.1471
2	3	24	0.609028	8906.03	8658.08	87.0919	280.857	-83.7963	1.93931	307.482
2	3	24	0.762028	8854.82	8676.66	113.633	332.584	-73.829	1.93254	346.236
2	3	24	0.912037	8792.43	8670.73	144.667	385.769	-36.8412	1.92715	348.284
2	3	24	1.06205	8755.31	8711.79	199.897	437.077	-52.9899	1.91703	445.721
2	3	24	1.21206	8664.87	8716.86	274.456	519.496	-10.5862	1.91139	364.76
2	3	24	1.37106	8635.71	8732.7	307.583	549.792	-8.99837	1.90852	174.993
2	3	24	1.52107	8638.02	8777.27	331.321	573.57	-48.0996	1.90722	167.778
2	3	24	1.67608	8599.74	8771.7	358.955	600.967	-23.3718	1.90773	281.279
2	3	24	1.97809	8523.74	8837.22	458.737	702.12	-39.1016	1.90615	373.511
2	3	24	2.1281	8467.1	8876.15	527.461	769.801	-42.1371	1.89305	189.743
2	3	24	2.27811	8476.79	8872.06	517.189	759.047	-43.8207	1.8699	23.9419
2	3	24	2.42811	8455.56	8868	532.333	776.984	-29.1108	1.84709	252.555
2	3	24	2.57812	8410.92	8905.19	590.156	834.815	-36.8421	1.8304	241.27
2	3	24	2.72813	8400.06	8914.42	604.33	849.37	-38.8577	1.82607	243.744
2	3	24	2.87814	8344.19	8940.16	665.029	907.944	-30.6788	1.82062	305.827
2	3	24	3.02814	8283.22	8904.97	699.102	941.121	31.7685	1.81411	201.513
2	3	24	3.20815	8277.41	8958.19	730.922	974.445	-9.96429	1.80677	123.474
2	3	24	3.35816	8270.89	8960.62	737.75	981.87	-8.48702	1.80283	148.793
2	3	24	3.50817	8236.55	8972.89	773.428	1019.09	1.86686	1.79578	157.404
2	3	24	3.80818	8197.98	8981.62	811.023	1052.7	13.3821	1.76931	174.667
2	3	24	3.95819	8177.72	9030.85	854.014	1097.69	-17.0694	1.7453	375.772
2	3	24	4.1082	8114.38	9054.3	920.136	1165.44	-2.60292	1.70861	578.611
2	3	24	4.2582	8012.61	9094.97	1028.28	1271.28	19.6167	1.66961	579.069
2	3	24	4.41521	7962.89	9149.15	1098.86	1343.22	1.95853	1.65626	480.837
2	3	24	4.56522	7873.34	9152.95	1177.85	1418.91	48.4416	1.66441	503.754
2	3	24	4.71522	7798.95	9174.98	1253.54	1494.35	71.6876	1.68839	502.993
2	3	25	0	9241.41	8595.69	0	-46.6486	-194.856	1.18127	377.579
2	3	25	0.150002	9192	8622.46	56.2016	9.98888	-194.502	1.23196	172.112
2	3	25	0.300011	9209.29	8641.92	56.2945	4.98679	-219.902	1.2282	50.3305
2	3	25	0.45002	9191.45	8652.41	75.5894	25.089	-220.43	1.22075	25.0283
2	3	25	0.600029	9198.53	8637.44	59.856	12.4957	-210.77	1.24372	82.4923
2	3	25	0.759033	9115.12	8567.58	129.379	50.5802	-109.182	1.25278	0
2	3	25	0.909042	9134.57	8520.46	130.666	12.4957	-77.4552	1.25417	-59.2258
2	3	25	1.06105	9118.92	8535.58	136.442	32.693	-83.079	1.25381	186.018
2	3	25	1.21106	9082.09	8543.48	167.656	68.6765	-72.0212	1.25867	601.723
2	3	25	1.36606	8939.7	8588.73	301.793	216.223	-40.8334	1.26428	17.081
2	3	25	1.51608	9101.06	8588.44	140.536	73.8865	-120.511	1.27473	-169.517
2	3	25	1.66608	9002.75	8599.9	238.699	165.364	-81.9886	1.29208	444.928
2	3	25	1.82308	8958.85	8608.88	282.871	210.482	-67.8658	1.30531	193.851
2	3	25	1.97309	8950.77	8626.57	292.278	224.877	-79.1182	1.31903	57.633
2	3	25	2.1231	8964.04	8653.17	283.271	227.773	-108.791	1.33696	-57.1379
2	3	25	2.27511	8979.9	8639.22	265.109	207.621	-104.669	1.36374	275.918
2	3	25	2.42511	8868.72	8653.29	377.114	311.103	-60.766	1.38418	164.738
2	3	25	2.57512	8915.85	8631.99	327.581	257.044	-66.2529	1.41551	50.385
2	3	25	2.72913	8851.16	8655.23	394.77	326.421	-53.4966	1.45332	289.211
2	3	25	2.87914	8828.56	8650.76	416.505	344.971	-38.1727	1.48392	61.8288
2	3	25	3.02914	8834.66	8661.76	412.082	344.971	-50.7274	1.51574	62.4251
2	3	25	3.17915	8821.11	8674.89	427.702	363.699	-55.1007	1.54848	531.862
2	3	25	3.33216	8704.1	8759.99	561.871	506.134	-67.7465	1.58636	199.472
2	3	25	3.48216	8759.49	8692.74	491.599	424.141	-38.8045	1.62112	-88.4222
2	3	25	3.63217	8717.61	8731.17	541.036	479.606	-50.1011	1.643	279.748
2	3	25	3.78718	8700.9	8758.56	564.515	509.468	-64.8634	1.66329	344.958
2	3	25	3.94419	8645.04	8816.46	635.924	587.24	-85.1758	1.67833	386.747
2	3	25	4.09519	8607	8830.73	676.548	628.592	-77.4125	1.6978	264.742
2	3	25	4.2452	8569.44	8842.98	716.03	666.93	-68.0937	1.71785	127.786
2	3	25	4.39521	8574.83	8854.07	714.907	666.93	-80.3459	1.73228	252.544
2	3	25	4.69522	8477	8913.89	828.001	780.579	-79.3828	1.77403	316.666
2	3	25	4.84523	8451.12	8925.13	856.21	809.436	-75.1244	1.78792	88.2599
2	3	25	5.14524	8433.19	8914.89	868.97	820.298	-56.9035	1.79185	129.283
2	3	25	5.29525	8373.52	8907.09	922.064	867.615	-18.4967	1.79737	299.03
2	3	25	5.47527	8338.88	8950.89	969.912	918.986	-36.8664	1.81922	-66.3198
2	3	25	5.62527	8429.56	8957.32	888.751	845.728	-90.8482	1.81906	-488.353
2	3	26	0	8809.93	8609.35	0	338.767	6.98677	1.85747	-162.977
2	3	26	0.151009	8816.11	8573.15	36.7207	314.157	35.001	1.90977	-130.147
2	3	26	0.306007	8847.59	8596.23	39.8768	298.941	-0.966689	1.95111	49.1771
2	3	26	0.46302	8814.54	8599.49	10.8885	329.5	13.1222	1.96668	132.595
2	3	26	0.583031	8810.47	8605.8	3.59354	335.673	9.77521	1.95491	219.529
2	3	26	1.04205	8733.58	8714.52	129.956	456.615	-44.129	1.85694	225.51
2	3	26	1.19206	8725.08	8726.28	144.473	473.016	-49.7975	1.83893	537.692
2	3	26	1.49207	8521.6	8829.01	362.473	698.587	-30.995	1.83402	670.747
2	3	26	1.67208	8450.72	8895.16	459.04	794.987	-49.5363	1.83402	268.287
2	3	26	2.1221	8372.74	8906.88	528.825	867.615	-17.8739	1.83402	157.65
2	3	26	2.27211	8387.87	8970.69	555.607	889.581	-79.8662	1.83141	268.605
2	3	26	2.57513	8294.31	9011.73	654.043	989.3	-64.1568	1.78384	366.723
2	3	26	2.72713	8248.98	9063.29	721.611	1056.45	-83.0048	1.74558	583.226
2	3	26	2.87714	8164.35	9133.27	831.427	1165.44	-95.6359	1.71313	577.319
2	3	26	3.02715	8115.41	9177.49	897.3	1229.66	-105.839	1.7028	277.241
2	3	26	3.32716	8064.89	9206.96	955.108	1290.21	-102.647	1.74235	412.134
2	3	26	3.47717	7969.7	9288.2	1080.2	1415.13	-117.557	1.78979	832.731
2	3	27	0	9020.58	8380.65	0	42.8891	100.129	1.23582	-152.32
2	3	27	0.150009	9034.75	8357.17	27.425	20.0398	113.763	1.33172	145.537
2	3	27	0.303024	8970.12	8378.56	50.4964	86.9904	126.614	1.42017	236.795
2	3	27	0.455017	8978.02	8403.84	48.4658	92.2641	100.715	1.45328	-86.4065
2	3	27	0.605034	9001.35	8380.72	19.2257	60.8948	109.446	1.47587	-78.6184
2	3	27	0.755043	8997.52	8391.98	25.6887	68.6765	101.486	1.48319	-25.8065
2	3	27	0.905052	9025.99	8410.74	30.5758	53.1524	71.2112	1.49821	0
2	3	27	1.06405	9016.99	8424.97	44.4629	68.6765	63.1977	1.51808	143.7
2	3	27	1.21406	8990.21	8436.93	63.9453	97.5564	65.8967	1.54309	149.56
2	3	27	1.36407	8994.09	8478	100.892	113.547	28.226	1.57213	88.2749
2	3	27	1.51707	8980.05	8473.89	101.662	124.304	38.736	1.60207	152.712
2	3	27	1.66708	8954.66	8500.98	137.197	159.822	27.7721	1.61929	107.735
2	3	27	1.82109	8955.11	8494.94	131.711	157.059	32.8063	1.63282	-53.7434
2	3	27	1.9741	8969.59	8493.7	124.015	143.322	26.6933	1.6454	54.6147
2	3	27	2.1261	8954.61	8528.75	162.127	173.716	3.77242	1.65427	181.426
2	3	27	2.25011	8919.4	8510.1	164.297	193.397	37.4224	1.68774	80.9804
2	3	27	2.40411	8929.15	8530.06	175.168	196.23	15.2554	1.70667	219.083
2	3	27	2.55412	8870.28	8555.17	230.318	260.001	23.0959	1.71883	312.131
2	3	27	2.70413	8839.25	8564.53	258.247	289.875	30.6931	1.73409	117.994
2	3	27	2.88414	8836.27	8578.78	270.595	298.941	19.9578	1.74798	72.6969
2	3	27	3.03814	8829.82	8596.2	287.838	314.157	8.18974	1.7668	264.789
2	3	27	3.18815	8776.94	8635.35	352.468	379.44	1.6239	1.78697	165.131
2	3	27	3.33816	8807.43	8652.84	345.713	363.699	-29.1534	1.80662	34.4258
2	3	27	3.46416	8784.12	8665.36	370.096	388.941	-27.968	1.81928	145.003
2	3	27	3.64417	8773.39	8685.16	392.209	408.072	-39.4576	1.8231	273.892
2	3	27	3.79518	8711.3	8718.69	458.177	479.606	-36.1532	1.82286	215.748
2	3	27	3.94519	8713.91	8712.95	452.181	473.016	-32.6144	1.82778	55.1592
2	3	27	4.0952	8696.09	8726.21	474.029	496.155	-34.7072	1.83309	132.631
2	3	27	4.2452	8681.75	8734.16	489.668	512.807	-34.0645	1.83818	186.953
2	3	27	4.40021	8655.8	8766.54	531.013	553.177	-48.2277	1.84386	379.594
2	3	27	4.55022	8571.72	8776.16	598.252	628.592	-12.4366	1.85006	355.829
2	3	27	4.70022	8560.92	8816.26	633.273	659.93	-40.8891	1.85798	225.588
2	3	27	4.82922	8527.38	8827.16	665.298	691.53	-32.5186	1.86254	90.8559
2	3	27	5.00925	8544.55	8847.88	667.015	688.007	-59.1538	1.86832	172.066
2	3	27	5.15926	8485.85	8864.72	721.29	748.318	-42.3922	1.87553	309.363
2	3	27	5.28525	8458.75	8868.81	744.279	773.391	-31.4761	1.88166	206.095
2	3	27	5.43826	8426.32	8880.32	776.413	805.82	-24.028	1.88082	298.889
2	3	27	5.58827	8400.95	8947.94	840.088	863.962	-67.6428	1.87372	264.938
2	3	27	5.76826	8379.34	8966.25	868.393	893.25	-71.5381	1.86712	133.278
2	3	27	5.91827	8351.55	8949.92	878.446	907.944	-42.8504	1.86416	238.704
2	3	27	6.0463	8318.31	8993.51	932.083	959.617	-61.7425	1.85934	399.769
2	3	27	6.19629	8274.71	9035.39	992.476	1019.09	-73.4794	1.85549	223.098
2	3	27	6.3463	8245.7	9002.94	993.814	1026.55	-30.5015	1.85163	317.916
2	3	27	6.52631	8182.2	9083.62	1094.1	1124	-63.7751	1.8432	569.628
2	3	27	6.67632	8103.1	9127.02	1182.72	1214.53	-56.8982	1.83638	96.5924
2	3	27	6.95534	8123.71	9074.43	1133.88	1165.44	-24.2229	1.84772	-175.934
2	3	28	0	9002.69	8457.17	0	94.9079	42.144	0.601359	178.316
2	3	28	0.180008	9042.58	8590.63	139.296	127.006	-93.6644	0.730504	221.911
2	3	28	0.330017	9008.66	8616.09	159.035	168.142	-98.976	0.741753	137.113
2	3	28	0.480026	9007.78	8613.05	155.959	168.142	-95.8872	0.751713	37.2295
2	3	28	0.630035	8992.98	8605.8	148.944	179.312	-82.242	0.795822	103.083
2	3	28	0.780045	8987.29	8635.25	178.749	199.069	-104.931	0.795822	-9.33441
2	3	28	0.930054	9005.4	8625.43	168.282	176.511	-105.444	0.795822	-213.092
2	3	28	1.08005	9042.15	8604.75	152.762	135.141	-105.726	0.795822	37.3235
2	3	28	1.23106	8995.89	8630.28	173.24	187.746	-104.904	0.795822	210.967
2	3	28	1.38307	8974.87	8618.05	163.267	199.069	-83.8211	0.795822	-9.26613
2	3	28	1.53506	8994.34	8623.2	166.234	184.929	-97.9953	0.795822	-64.7766
2	3	28	1.68808	8997.4	8613.88	156.795	179.312	-91.4472	0.795822	112.772
2	3	28	1.83809	8947.14	8605.46	158.355	219.102	-59.054	0.795822	18.7243
2	3	28	1.98808	8993.13	8620.62	163.726	184.929	-95.155	0.795822	9.61561
2	3	28	2.13809	8955.89	8626.19	175.382	221.987	-81.3733	0.795822	123.511
2	3	28	2.28812	8959.84	8635.31	183.22	221.987	-91.2326	0.844438	153.824
2	3	28	2.44312	8903.45	8634.05	202.823	268.907	-61.773	0.839368	172.257
2	3	28	2.59512	8917.33	8669.18	228.55	274.871	-99.0954	0.876926	39.5667
2	3	28	2.74513	8917.12	8679.3	238.043	280.857	-107.718	0.97226	39.9021
2	3	29	0	9058.83	8658.35	0	146.059	-160.554	1.3053	110.202
2	3	29	0.150009	9040.75	8656.05	18.2196	162.59	-149.591	1.3158	90.6745
2	3	29	0.305023	9024.9	8651.23	34.6672	173.716	-137.526	1.31926	136.042
2	3	29	0.460022	8958.12	8597.95	117.435	204.765	-58.0312	1.35371	73.8138
2	3	29	0.610031	8999.11	8654.28	59.8525	196.23	-127.314	1.41169	76.6914
2	3	29	0.76004	8981.25	8681.67	81.0075	227.773	-142.077	1.4774	102.079
2	3	29	0.919037	8962.22	8649.36	97.022	227.773	-104.583	1.53508	28.2257
2	3	29	1.06906	8956.21	8658.85	102.62	236.496	-109.765	1.57582	267.575
2	3	29	1.21907	8890.07	8683.31	170.593	308.055	-97.4621	1.60383	137.876
2	3	29	1.36908	8922.98	8684.59	138.358	277.861	-115.242	1.62676	-150.3
2	3	29	1.51907	8914.92	8640.72	144.987	262.964	-73.3059	1.64202	40.0467
2	3	29	1.66908	8877.19	8627.2	184.291	289.875	-42.5666	1.64932	170.63
2	3	29	1.81909	8844.18	8622.06	217.693	314.157	-21.4255	1.65722	501.461
2	3	29	1.9691	8761.02	8726.92	305.598	440.323	-68.89	1.66856	612.462
2	3	29	2.12711	8700.92	8747.26	368.785	502.803	-55.2071	1.67661	267.921
2	3	29	2.27711	8697.71	8781.54	381.554	522.846	-82.8397	1.70306	156.626
2	3	29	2.42711	8680.54	8803.31	405.109	549.792	-92.4924	1.72526	329.392
2	3	29	2.57712	8603.82	8815.41	481.352	621.665	-62.6884	1.75443	262.651
2	3	29	2.72713	8609.43	8834.24	482.586	628.592	-81.6775	1.77925	115.892
2	3	29	2.87714	8573.14	8831.9	515.757	656.434	-60.6088	1.79141	369.11
2	3	29	3.03215	8512.64	8892.73	594.353	741.179	-80.3331	1.79038	336.41
2	3	29	3.18216	8499.8	8908.24	612.339	759.047	-86.6864	1.78339	287.893
2	3	29	3.33217	8444.49	8945.67	678.202	827.552	-88.969	1.77693	107.774
2	3	29	3.48218	8465.45	8914.92	646.472	791.381	-74.1024	1.77229	-84.4848
2	3	29	3.63217	8448.62	8906.69	658.807	802.206	-58.1788	1.7662	355.73
2	3	29	3.78918	8384.4	8985.93	749.776	900.593	-90.8682	1.76304	430.603
2	3	29	3.9462	8342.4	8989.26	789.157	937.427	-71.1278	1.76723	216.384
2	3	29	4.09621	8321.51	9015.84	819.406	967.028	-82.3004	1.7694	160.523
2	3	29	4.2462	8328.64	9055.24	831.077	985.584	-119.316	1.76163	332.108
2	3	29	4.54622	8186.14	9074.98	967.04	1116.48	-58.6854	1.76961	385.289
2	3	29	4.70323	8139.23	9089.8	1015.78	1161.67	-45.5168	1.8064	171.768
2	3	29	4.85324	8154.76	9125.57	1017.66	1169.22	-83.9506	1.82771	226.6
2	3	29	5.00325	8100.92	9156.05	1079.49	1229.66	-79.9662	1.82603	402.913
2	3	30	0	8884.71	8399.15	0	168.142	150.894	1.9182	219.265
2	3	30	0.154022	8850.27	8405.63	35.0385	201.914	162.441	1.91819	155.59
2	3	30	0.309021	8840.31	8417.35	47.9792	216.223	157.283	1.89315	46.9135
2	3	30	0.45903	8853.11	8440.31	51.8888	216.223	131	1.87285	175.602
2	3	30	0.609039	8816.56	8482.2	107.431	268.907	113.181	1.86228	293.986
2	3	30	0.761047	8777.93	8487.88	138.83	305.012	127.848	1.86163	363.594
2	3	30	0.91304	8743.03	8577.5	227.776	379.44	68.5351	1.86706	448.046
2	3	30	1.06305	8683.68	8597.15	282.163	440.323	82.1839	1.86776	213.763
2	3	30	1.21306	8671.97	8580.93	279.825	443.572	102.129	1.86776	230.471
2	3	30	1.36307	8629.43	8641.83	352.221	509.468	72.0127	1.86776	478.862
2	3	30	1.51308	8564.16	8686.6	430.557	587.24	67.8141	1.86776	202.3
2	3	30	1.66309	8567.83	8654.96	407.246	570.162	92.8882	1.86776	195.751
2	3	30	1.8131	8532.11	8748.2	496.147	645.968	32.2011	1.86776	357.637
2	3	30	1.96309	8509.42	8766.61	525.226	677.454	28.4616	1.86776	364.976
2	3	30	2.11311	8429.55	8787.88	598.567	755.468	52.6117	1.86776	307.79
2	3	30	2.26312	8414.04	8789.29	611.337	769.801	59.6503	1.86055	508.223
2	3	30	2.41313	8295.79	8864.77	750.751	907.944	58.9324	1.85095	351.842
2	3	30	2.59314	8320.99	8857.63	726.621	885.915	51.4699	1.85252	78.1533
2	3	30	2.74313	8294.29	8908.44	779.719	933.735	22.8893	1.86266	282.732
2	3	30	2.89314	8269.47	8938.97	818.488	970.736	10.5276	1.87688	61.3844
2	3	30	3.04416	8345.8	9019.81	821.974	952.213	-98.7191	1.88614	-184.146
2	3	30	3.19417	8387.34	9016.94	793.121	915.303	-118.623	1.87267	-246.051
2	3	31	0	8777.86	8729.55	0	427.368	-79.8163	1.88721	194.968
2	3	31	0.150009	8735.56	8717.57	43.966	456.615	-47.7566	1.88846	419.338
2	3	31	0.300018	8652.91	8765.21	129.94	553.177	-45.5691	1.88854	368.427
2	3	31	1.35507	8382.39	8985.66	471.163	900.593	-89.5561	1.88854	315.799
2	3	31	1.50508	8335.82	8970.12	503.266	933.735	-51.4692	1.88854	457.16
2	3	31	1.65509	8275.29	9071.04	607.617	1037.75	-103.77	1.88854	571.525
2	3	31	1.8051	8203.12	9079.91	673.106	1105.2	-72.0671	1.88854	481.448
2	3	31	2.25812	8023.29	9217.03	898.344	1328.08	-88.0866	1.88921	589.108
2	3	31	2.40813	7924.01	9304.96	1029.64	1460.45	-106.016	1.88871	882.446
2	3	32	0	8857.87	8341.06	0	162.59	214.642	0.990285	-362.629
2	3	32	0.149994	8911.88	8324.25	56.5698	108.198	202.534	1.08619	-127.617
2	3	32	0.300003	8888.3	8313.19	41.2647	124.304	223.779	1.19912	114.724
2	3	32	0.480011	8863.26	8317.02	24.6382	146.059	232.84	1.28417	269.821
2	3	32	0.63002	8788.17	8321.98	72.2626	213.35	265.944	1.35334	110.838
2	3	32	0.780029	8853.39	8362.5	21.9091	179.312	198.268	1.35334	-19.0964
2	3	32	0.930038	8804.77	8338.24	53.1713	207.621	243.556	1.35334	28.1125
2	3	32	1.08005	8839.35	8357.32	24.6397	187.746	209.758	1.35334	-119.909
2	3	32	1.23605	8852.59	8344.62	6.364	170.927	214.172	1.35334	46.3003
2	3	32	1.38605	8829.37	8369.01	39.9181	201.914	204.606	1.35334	199.159
2	3	32	1.53606	8798.84	8377.44	69.3365	230.675	212.612	1.35334	144.023
2	3	32	1.68707	8795.01	8401.4	87.1304	245.269	193.834	1.35334	87.0181
2	3	32	1.83908	8779.03	8395.45	95.7786	257.044	207.023	1.35334	88.1325
2	3	32	1.98909	8771.25	8409.33	110.289	271.886	198.97	1.35334	9.85794
2	3	32	2.1391	8793.73	8428.55	108.485	260.001	171.026	1.35334	80.0883
2	3	32	2.28911	8777.68	8469.53	151.441	295.914	143.788	1.44411	170.338
2	3	32	2.4391	8739.05	8433.26	150.394	311.103	194.64	1.53144	68.9338
2	3	32	2.59811	8746.75	8459.79	162.618	317.215	167.878	1.58468	9.88082
2	3	32	2.74812	8742.75	8447.86	157.032	314.157	180.187	1.63004	-20.389
2	3	33	0	8928.86	8483.75	0	173.716	55.5407	1.45808	0
2	3	33	0.150009	8919.79	8469.5	16.8981	173.716	72.4151	1.5559	0
2	3	33	0.300018	8921.73	8474.36	11.791	173.716	67.2323	1.61505	28.0047
2	3	33	0.450012	8920.28	8486.12	8.89885	182.118	57.7533	1.65956	-9.29834
2	3	33	0.600037	8921.37	8464.14	20.997	170.927	76.2865	1.67638	0
2	3	33	0.750031	8928	8501.25	17.521	182.118	40.7871	1.67104	27.9491
2	3	33	0.900055	8915.18	8471.56	18.3272	179.312	72.9252	1.66229	-36.3333
2	3	33	1.05804	8911.36	8448.48	39.3712	170.927	94.835	1.65537	91.0232
2	3	33	1.21106	8869.64	8448.43	68.951	207.621	115.701	1.66324	102.255
2	3	33	1.36108	8883.92	8464.16	49.0198	201.914	94.9296	1.67703	125.486
2	3	33	1.51108	8859.68	8509.89	73.9462	245.269	67.5323	1.67703	243.199
2	3	33	1.66107	8830.63	8521.57	105.256	274.871	72.1113	1.67703	108.635
2	3	33	1.8111	8814.35	8494.87	115.045	277.861	103.373	1.67703	48.713
2	3	33	1.96909	8816.87	8525.38	119.476	289.875	75.7832	1.67703	38.63
2	3	33	2.1221	8815.41	8520.81	119.351	289.875	80.4631	1.67703	0
2	3	33	2.27213	8805.13	8503.49	125.288	289.875	100.603	1.70136	80.9327
2	3	33	2.42212	8786.34	8524.44	148.207	314.157	92.0901	1.70731	183.64
2	3	33	2.57214	8759.46	8537.9	177.842	344.971	94.1794	1.70359	154.686
2	3	33	2.72214	8745.62	8545.15	193.252	360.565	95.0168	1.68868	132.47
2	3	33	2.88013	8741.06	8583.33	212.566	385.769	64.5657	1.67769	102.44
2	3	33	3.03015	8721.35	8566.03	223.226	392.118	89.4983	1.68601	85.0185
2	3	33	3.18015	8705.42	8575.54	241.551	411.276	89.5171	1.71144	53.1759
2	3	33	3.33017	8700.21	8563.89	242.28	408.072	102.197	1.76366	116.548
2	3	33	3.48517	8672.05	8593.03	279.091	446.826	91.7214	1.80111	250.032
2	3	34	0	9075.54	8613.18	0	108.198	-129.535	0.72513	101.283
2	3	34	0.159027	9045.73	8593.07	35.9536	124.304	-97.3513	0.743703	105.568
2	3	34	0.281006	9047.51	8618.96	28.6214	137.863	-120.734	0.743232	8.94584
2	3	34	0.461029	9057.2	8616.06	18.5706	127.006	-122.997	0.830584	-39.4692
2	3	34	0.761047	9056.29	8598.81	24.0184	118.916	-107.547	0.953639	6.01459
2	3	34	0.911041	9045.15	8599.83	33.193	129.713	-102.93	0.985653	48.1623
2	3	34	1.21106	9043.64	8618.58	32.3561	140.59	-118.484	0.975858	-71.4519
2	3	34	1.36108	9082.42	8599.85	14.9947	97.5564	-121.32	0.968108	-54.099
2	3	34	1.51208	9044.78	8590.93	37.9653	124.304	-95.0112	0.966162	179.378
2	3	34	1.66208	9048.54	8650.27	45.883	151.548	-148.438	0.966162	164.696
2	3	34	1.8121	9000.08	8608.89	75.5823	173.716	-88.4542	0.966162	63.9539
2	3	34	1.96509	9011.32	8624.7	65.2506	170.927	-107.758	0.966162	149.783
2	3	34	2.11511	8969.94	8644.53	110.162	219.102	-104.28	0.966162	112.786
2	3	34	2.26511	8979.22	8634.68	98.6963	204.765	-100.392	0.990265	-104.513
2	3	34	2.41513	8993.99	8628.45	82.9739	187.746	-102.377	1.0156	-37.3923
2	3	34	2.56912	8976.85	8609.06	98.7772	193.397	-77.0183	1.04976	0
2	3	34	2.72113	8987.83	8616.49	87.7745	187.746	-88.9363	1.04364	104.229
2	3	34	2.87115	8953.94	8633.33	123.26	224.877	-86.5623	1.01826	92.7564
2	3	34	3.02814	8982.98	8661.31	104.328	216.223	-125.34	0.98119	31.6011
2	3	34	3.33118	8946.06	8643.58	133.01	239.414	-91.4737	0.903197	83.2245
2	3	34	3.48315	8924.28	8638.05	153.296	254.092	-75.718	0.922532	29.1048
2	3	34	3.63318	8898.66	8584.98	179.115	248.204	-17.0268	0.946706	-39.2441
2	3	35	0	8769.18	8522.74	0	329.5	102.273	1.05983	-384.11
2	3	35	0.149994	8811.16	8479.04	60.5934	271.886	118.641	1.22857	-221.773
2	3	35	0.300018	8819.19	8473.01	70.528	262.964	119.803	1.29167	-49.4717
2	3	35	0.450012	8842.53	8505.18	75.4274	257.044	80.2439	1.31389	-29.5738
2	3	35	0.600037	8843.32	8500.11	77.5213	254.092	84.2184	1.3289	-19.6609
2	3	35	0.750031	8843.38	8491.52	80.5018	251.145	91.6193	1.33363	9.83963
2	3	35	0.900055	8843.43	8503.24	76.775	257.044	81.4666	1.3279	-9.80281
2	3	35	1.05005	8849.64	8495.77	84.8631	248.204	84.7992	1.32799	149.774
2	3	35	1.20004	8810.82	8536.88	43.9792	301.974	68.9377	1.33638	137.983
2	3	35	1.35205	8828.12	8545.57	63.215	289.875	52.676	1.36602	0
2	3	35	1.50208	8805.06	8528.23	36.2984	301.974	79.3077	1.40083	132.062
2	3	35	1.6521	8785.83	8551.01	32.8136	329.5	69.4599	1.43401	140.512
2	3	35	1.80807	8764.12	8542.17	20.0828	344.971	88.1348	1.46773	40.4126
2	3	35	1.9581	8768.32	8543.15	20.4281	341.867	85.1569	1.49997	123.781
2	3	35	2.11209	8726.16	8552.31	52.1999	382.602	98.8277	1.52665	-40.6763
2	3	35	2.26212	8791.36	8563.1	46.0583	329.5	56.2559	1.5813	-52.5459
2	3	35	2.41211	8756.89	8572.74	51.4905	366.837	65.5518	1.60775	391.063
2	3	35	2.56213	8668.36	8582.51	117.206	446.826	102.627	1.63307	266.614
2	3	35	2.71213	8678.9	8603.76	121.302	446.826	78.9828	1.65917	53.0369
2	3	35	2.87015	8675.06	8628.35	141.461	463.163	59.9103	1.68348	326.871
2	3	35	3.02713	8594.28	8660.64	222.724	549.792	74.2333	1.71622	381.864
2	3	35	3.17715	8563.27	8672.41	254.557	580.397	80.3832	1.75316	283.879
2	3	35	3.32916	8516.01	8700.91	309.573	635.532	80.8658	1.78349	251.776
2	3	35	3.47916	8485.03	8689.11	329.273	656.434	107.178	1.81271	128.027
2	3	35	3.62918	8521.63	8780.96	357.707	673.943	9.81959	1.82771	128.735
2	3	35	3.77917	8500.47	8787.14	376.978	695.057	15.7284	1.83487	224.106
2	3	35	3.9292	8472.41	8829.24	426.629	741.179	-5.17885	1.83846	153.729
2	3	35	4.07919	8483.51	8843.98	429.889	741.179	-23.6191	1.8347	119.344
2	3	35	4.22922	8459.92	8877.33	470.505	776.984	-39.3161	1.82414	178.75
2	3	35	4.38022	8455.28	8903.64	493.578	794.987	-59.1411	1.81327	263.832
2	3	35	4.53122	8381.82	8903.89	543.431	856.662	-20.1995	1.80223	180.679
2	3	35	4.68121	8407.81	8928.97	543.697	849.37	-55.2717	1.80385	96.8652
2	3	35	4.83322	8383.66	8957.07	580.744	885.915	-66.108	1.80543	119.036
2	3	35	4.98822	8376.66	8951.02	580.938	885.915	-57.2515	1.81654	132.584
2	3	35	5.13824	8346.99	8975	618.694	926.356	-61.5807	1.84804	307.422
2	3	35	5.28827	8297.73	8997.75	669.252	978.157	-54.2365	1.84772	345.279
2	3	36	0	8764.35	8432.48	0	286.864	182.484	1.73944	161.57
2	3	36	0.150024	8743.69	8443.15	23.2527	311.103	183.765	1.71056	152.393
2	3	36	0.300018	8728.73	8457.71	43.6549	332.584	178.838	1.72709	92.2089
2	3	36	0.450043	8697	8416.47	69.2348	338.767	230.495	1.74788	-61.4224
2	3	36	0.600037	8742.72	8449.63	27.6078	314.157	178.676	1.76834	146.121
2	3	36	0.750031	8681.43	8478.52	94.8436	382.602	185.102	1.7975	409.711
2	3	36	0.900055	8639.26	8517.26	151.112	437.077	173.533	1.80766	274.866
2	3	36	1.05505	8615.22	8534.41	180.638	466.443	171.255	1.81688	42.6448
2	3	36	1.20508	8620.71	8509.91	163.186	450.085	189.402	1.81799	63.9775
2	3	36	1.36407	8616.4	8575.78	205.974	486.213	135.247	1.81303	322.685
2	3	36	1.51407	8553.91	8598.7	268.171	549.792	148.144	1.80858	211.915
2	3	36	1.66409	8544.04	8578.16	264.12	549.792	170.809	1.80677	216.52
2	3	36	1.81409	8479.97	8600.34	330.232	614.751	185.384	1.81017	297.369
2	3	36	1.96411	8478.78	8646.84	357.077	639.008	146.428	1.81264	291.211
2	3	36	2.11411	8425.63	8682.78	421.168	702.12	143.87	1.81575	495.922
2	3	36	2.2641	8352.46	8724.74	505.05	787.778	147.049	1.82121	333.6
2	3	36	2.41412	8357.01	8758.18	521.547	802.206	116.318	1.83194	96.3069
2	3	36	2.56415	8343.1	8762.68	535.246	816.675	119.913	1.83792	167.68
2	3	36	2.71713	8312.57	8784.72	572.868	853.015	117.552	1.84043	168.116
2	3	36	2.86716	8291.89	8779.8	586.391	867.615	132.764	1.83946	503.856
2	3	36	3.01715	8186.84	8869.88	724.462	1004.18	113.271	1.82792	356.078
2	3	36	3.16718	8193.68	8829.89	695.418	974.445	143.255	1.82284	136.803
2	3	36	3.31717	8150.83	8894.13	767.813	1045.22	112.361	1.81447	327.985
2	3	36	3.49716	8103.73	8890.91	804.101	1082.68	140.625	1.81241	259.171
2	3	36	3.65018	8067	8924.7	853.57	1131.53	132.271	1.82121	218.714
2	3	36	3.77219	8043.26	8906.38	862.874	1142.83	160.564	1.83548	245.077
2	3	36	3.92719	8006.43	8956.76	921.581	1199.42	138.52	1.85168	290.411
2	3	36	4.0842	7996.85	8999.17	954.042	1233.44	108.319	1.85205	60.9477
2	3	36	4.23721	7983.46	8953.39	938.694	1218.31	153.923	1.85937	-98.848
2	3	37	0	8897.09	8436.08	0	176.511	112.693	1.26417	169.358
2	3	37	0.149994	8863.64	8428.96	34.1971	201.914	135.549	1.41569	268.424
2	3	37	0.300018	8814.61	8458.48	85.4741	257.044	134.654	1.52666	66.0251
2	3	37	0.45401	8860.13	8460.77	44.4532	221.987	109.786	1.60721	-96.2888
2	3	37	0.604004	8849.01	8455.4	51.8156	227.773	120.002	1.66092	-19.2111
2	3	37	0.754028	8885.12	8497.26	62.3362	216.223	65.6863	1.70208	88.6854
2	3	37	0.934052	8837.01	8493.2	82.8988	257.044	93.3678	1.73506	-77.7367
2	3	37	1.08405	8886.92	8446.74	14.7366	190.569	108.521	1.76517	-68.4963
2	3	37	1.23404	8831.43	8440.95	65.8451	236.496	141.335	1.78452	375.195
2	3	37	1.38907	8797.6	8521.74	131.289	305.012	88.6879	1.79624	365.821
2	3	37	1.53906	8745.26	8521.47	174.195	348.08	115.558	1.79782	332.88
2	3	37	1.68906	8727.82	8600.2	235.77	404.872	56.8603	1.7898	285.838
2	3	37	1.83908	8684.8	8587.1	260.527	433.836	90.2125	1.76913	260.103
2	3	37	1.98907	8650.72	8622.75	309.103	482.908	77.3036	1.74693	237.022
2	3	37	2.1441	8631.75	8640.32	334.841	506.134	72.1022	1.73121	427.777
2	3	37	2.2731	8559.97	8708.66	433.531	604.408	51.2178	1.76457	463.808
2	3	37	2.4231	8536.53	8731.99	466.438	635.532	43.6298	1.77975	221.34
2	3	37	2.60312	8488.38	8735.47	506.636	677.454	66.0016	1.78235	330.936
2	3	37	2.75311	8436.45	8778.59	574.025	744.747	56.8299	1.77631	200.519
2	3	37	2.90314	8435.08	8765.5	567.422	737.613	68.674	1.76636	-23.3864
2	3	37	3.05814	8442.94	8773.42	565.735	737.613	57.7885	1.75063	93.774
2	3	37	3.20813	8416.44	8789.34	596.508	766.214	58.3383	1.72785	348.228
2	3	37	3.35815	8369.94	8857.45	674.865	842.088	25.4383	1.69241	119.968
2	3	37	3.50815	8397.62	8828.35	635.095	802.206	35.326	1.65125	158.301
2	3	37	3.65817	8321.93	8868.59	719.639	889.581	41.6867	1.60115	188.642
2	3	37	3.81616	8351.88	8860.48	690.921	860.311	32.5143	1.54804	333.669
2	3	37	3.96817	8238.32	8930.38	823.6	993.018	34.5519	1.49688	743.766
2	3	37	4.12018	8180.89	9013.43	919.939	1086.43	-4.19011	1.48473	222.422
2	3	37	4.27017	8177.93	8961.33	890.55	1060.19	41.1977	1.51115	-174.924
2	3	38	0	8945.82	8327.85	0	81.7352	182.724	1.85525	35.0291
2	3	38	0.150024	8917.81	8289.25	47.6917	86.9904	230.1	1.84349	8.75053
2	3	38	0.300018	8898.2	8250.35	90.9579	84.3605	273.617	1.76589	7.98297
2	3	38	0.480042	8907.42	8273.66	66.4121	89.6249	248.779	1.72551	112.865
2	3	38	0.630035	8880.12	8291.28	75.1854	121.608	246.87	1.70502	124.74
2	3	38	0.758057	8881.82	8300.72	69.5052	124.304	237.82	1.69224	19.0741
2	3	38	0.913055	8884.29	8314.09	63.039	127.006	224.97	1.68921	61.9435
2	3	38	1.06506	8877.33	8331.85	68.5983	143.322	212.98	1.70023	191.797
2	3	38	1.21506	8852.44	8373.06	103.748	184.929	189.588	1.7224	176.351
2	3	38	1.36508	8842.85	8379.87	115.36	196.23	188.471	1.74141	56.6125
2	3	38	1.51508	8853.41	8410.79	124.172	201.914	156.405	1.75317	202.72
2	3	38	1.66507	8806.15	8444.26	181.816	257.044	151.199	1.76392	131.371
2	3	38	1.84509	8831.44	8458.46	173.611	245.269	126.196	1.77503	0
2	3	38	1.97009	8821.29	8466.41	186.29	257.044	124.435	1.78536	57.6395
2	3	38	2.1521	8811.12	8463.41	191.095	262.964	132.156	1.79222	189.114
2	3	38	2.27209	8764.41	8487.1	241.388	314.157	135.389	1.7949	462.345
2	3	38	2.45212	8684.68	8525.38	327.431	401.676	143.209	1.79227	210.575
2	3	38	2.90213	8660.32	8571.42	375.274	446.826	116.274	1.84125	185.206
2	3	38	3.05215	8605.25	8609.76	442.105	512.807	111.977	1.86254	245.558
2	3	38	3.95618	8438.97	8710.87	635.29	705.656	112.975	1.90295	205.352
2	3	38	4.11221	8430.46	8740.1	659.957	730.491	92.6568	1.90115	262.695
2	3	38	4.4202	8345.22	8792.55	759.384	827.552	93.5126	1.89554	315.149
2	3	39	0	9031.83	8517.5	0	114.118	-9.82626	0.992635	-196.344
2	3	39	0.150009	9018.64	8433.77	84.7556	84.6648	69.8956	0.984172	193.072
2	3	39	0.30802	8929.83	8454.46	119.899	173.588	94.536	0.85798	393.747
2	3	39	0.458019	8905.05	8474.82	133.764	205.943	88.6518	0.80257	150.174
2	3	39	0.608028	8882.65	8463.28	158.724	218.642	109.557	0.876968	93.73
2	3	39	0.758038	8874.64	8478.92	161.848	234.064	99.7274	0.948774	-67.4983
2	3	39	0.908039	8907.76	8465.45	134.539	198.391	95.5457	1.01368	-8.61375
2	3	39	1.05805	8878.58	8481.05	157.521	231.48	95.96	1.06882	93.1154
2	3	39	1.20806	8876.75	8468.28	162.698	226.328	108.025	1.11769	166.769
2	3	39	1.35807	8845.06	8527.78	187.05	281.514	71.2701	1.16432	-93.1178
2	3	39	1.50807	8926.09	8500.79	107.044	198.391	55.7489	1.21475	-158.162
2	3	39	1.65808	8880.58	8489.87	153.749	234.064	87.268	1.25865	202.664
2	3	39	1.81309	8862.48	8511.14	169.464	260.208	77.3958	1.28308	129.238
2	3	39	1.9631	8846.43	8509.4	185.57	273.484	86.6862	1.29129	97.9441
2	3	39	2.1131	8844.56	8542.33	188.909	289.592	58.7799	1.29758	114.795
2	3	39	2.29311	8825.46	8549.2	208.791	311.367	62.0479	1.32434	65.9807
2	3	39	2.44312	8847.78	8590.65	198.054	311.367	14.9746	1.34924	55.1697
2	3	39	2.59312	8823.37	8579.78	217.568	327.919	36.3417	1.40644	186.304
2	3	39	2.74313	8787.77	8596.29	256.465	367.26	39.2697	1.47062	373.43
2	3	39	2.89314	8742.37	8668.64	326.543	439.954	-1.80009	1.49753	183.216
2	3	39	3.04315	8735.64	8620.39	313.549	422.228	43.7506	1.5165	-114.532
2	3	39	3.20115	8761.33	8628.24	292.293	404.677	24.3061	1.5291	125.401
2	3	39	3.35116	8713.1	8658.91	348.687	460.853	21.3096	1.53839	197.254
2	3	39	3.50117	8711.57	8662.25	351.45	463.858	19.1567	1.54264	-99.275
2	3	39	3.65117	8752.21	8663.27	315.339	431.07	-2.28208	1.53575	134.217
2	3	39	3.95619	8690.48	8744.94	410.177	524.929	-42.2672	1.43847	279.952
2	3	39	4.1092	8671.38	8784.1	448.335	559.296	-66.6928	1.39256	207.534
2	3	39	4.2592	8633.68	8774.86	474.082	587.814	-39.8243	1.38977	299.559
2	3	39	4.40921	8571.76	8786.9	533.143	649.167	-19.1073	1.39391	408.994
2	3	40	0	9115.12	8567.58	0	64.8628	-93.8596	1.62548	-255.041
2	3	40	0.150009	9134.57	8520.46	50.9717	26.6044	-62.0017	1.59698	-57.0091
2	3	40	0.302017	9118.92	8535.58	32.2167	47.6451	-67.6788	1.57076	184.88
2	3	40	0.452026	9082.09	8543.48	40.8853	82.4413	-56.8198	1.57503	216.282
2	3	40	0.907051	9002.75	8599.9	116.931	178.503	-68.0475	1.58371	226.718
2	3	40	1.06405	8958.85	8608.88	161.64	221.198	-54.7463	1.58263	197.864
2	3	40	1.21406	8950.77	8626.57	174.62	239.249	-66.3392	1.58392	60.1652
2	3	40	1.36407	8964.04	8653.17	173.651	239.249	-96.0338	1.59346	-68.2317
2	3	40	1.51608	8979.9	8639.22	153.027	218.642	-91.468	1.61003	275.263
2	3	40	1.66608	8868.72	8653.29	260.883	322.381	-49.9666	1.63353	173.915
2	3	40	1.81609	8915.85	8631.99	209.428	270.818	-54.1939	1.65664	54.851
2	3	40	1.9701	8851.16	8655.23	278.138	339.057	-43.1129	1.68112	279.912
2	3	40	2.12011	8828.56	8650.76	298.39	355.918	-28.2231	1.70324	56.2015
2	3	40	2.27011	8834.66	8661.76	295.854	355.918	-40.7948	1.72677	66.3387
2	3	40	2.42012	8821.11	8674.89	312.989	375.82	-45.6327	1.74999	229.25
2	3	40	2.87314	8717.61	8731.17	429.857	494.162	-43.7563	1.81021	240.141
2	3	40	3.02814	8700.9	8758.56	456.13	521.832	-59.2525	1.82894	341.135
2	3	40	3.18516	8645.04	8816.46	531.904	600.602	-81.5247	1.84512	381.628
2	3	40	3.33616	8607	8830.73	572.219	639.378	-74.6844	1.86968	259.645
2	3	40	3.48617	8569.44	8842.98	611.243	678.758	-66.2329	1.89722	131.259
2	3	40	3.63618	8574.83	8854.07	611.551	678.758	-78.5196	1.92143	254.916
2	3	40	3.93619	8477	8913.89	726.045	793.475	-79.7894	1.94644	324.048
2	3	40	4.0862	8451.12	8925.13	754.153	824.586	-76.0074	1.94853	84.585
2	3	40	4.38621	8433.19	8914.89	765.283	831.54	-57.9459	1.91972	124.53
2	3	40	4.53622	8373.52	8907.09	815.623	880.627	-20.1385	1.90015	310.43
2	3	40	4.71623	8338.88	8950.89	865.725	933.99	-39.173	1.89183	296.435
2	3	41	0	8809.93	8609.35	0	353.095	17.0349	1.85283	-148.332
2	3	41	0.151009	8816.11	8573.15	36.7207	330.695	45.6508	1.90539	-127.389
2	3	41	0.306007	8847.59	8596.23	39.8768	314.113	10.1891	1.94756	44.7456
2	3	41	0.46302	8814.54	8599.49	10.8885	344.657	23.4112	1.96359	130.546
2	3	41	0.583031	8810.47	8605.8	3.59354	350.277	19.8776	1.95232	216.265
2	3	41	1.04205	8733.58	8714.52	129.956	469.881	-37.1937	1.85456	221.244
2	3	41	1.19206	8725.08	8726.28	144.473	485.021	-43.1994	1.83666	538.073
2	3	41	1.49207	8521.6	8829.01	362.473	712.025	-29.8539	1.83208	671.315
2	3	41	1.67208	8450.72	8895.16	459.04	807.265	-50.1581	1.83208	267.611
2	3	41	2.1221	8372.74	8906.88	528.825	880.627	-19.5452	1.83208	157.681
2	3	41	2.27211	8387.87	8970.69	555.607	901.878	-81.8042	1.82977	269.411
2	3	41	2.57513	8294.31	9011.73	654.043	1002.68	-67.016	1.78258	366.735
2	3	41	2.72713	8248.98	9063.29	721.611	1068.75	-86.1664	1.7444	588.521
2	3	41	2.87714	8164.35	9133.27	831.427	1180.42	-98.9252	1.71184	584.877
2	3	41	3.02715	8115.41	9177.49	897.3	1244.23	-109.038	1.70177	275.522
2	3	41	3.32716	8064.89	9206.96	955.108	1304.41	-105.707	1.74215	408.919
2	3	41	3.47717	7969.7	9288.2	1080.2	1428.25	-120.217	1.7908	825.533
2	3	42	0	9020.58	8380.65	0	58.3648	115.489	1.22974	-156.034
2	3	42	0.150009	9034.75	8357.17	27.425	34.9583	129.205	1.32833	138.71
2	3	42	0.303024	8970.12	8378.56	50.4964	100.397	141.658	1.41569	236.952
2	3	42	0.455017	8978.02	8403.84	48.4658	107.231	115.702	1.44921	-81.4258
2	3	42	0.605034	9001.35	8380.72	19.2257	75.806	124.708	1.4709	-75.213
2	3	42	0.755043	8997.52	8391.98	25.6887	84.6648	116.688	1.47823	-29.2181
2	3	42	0.905052	9025.99	8410.74	30.5758	67.0401	86.5233	1.49394	-7.19573
2	3	42	1.06405	9016.99	8424.97	44.4629	82.4413	78.3993	1.51483	144.904
2	3	42	1.21406	8990.21	8436.93	63.9453	111.816	80.8255	1.54041	152.036
2	3	42	1.36407	8994.09	8478	100.892	128.055	42.961	1.56969	92.4589
2	3	42	1.51707	8980.05	8473.89	101.662	139.832	53.3418	1.59974	150.266
2	3	42	1.66708	8954.66	8500.98	137.197	173.588	41.8165	1.61722	102.976
2	3	42	1.82109	8955.11	8494.94	131.711	171.139	46.8898	1.63063	-55.4389
2	3	42	1.9741	8969.59	8493.7	124.015	156.568	41.0127	1.64309	56.5965
2	3	42	2.1261	8954.61	8528.75	162.127	188.402	17.5354	1.65197	188.052
2	3	42	2.25011	8919.4	8510.1	164.297	208.472	50.8281	1.68586	81.3049
2	3	42	2.40411	8929.15	8530.06	175.168	211.006	28.6341	1.70488	213.845
2	3	42	2.55412	8870.28	8555.17	230.318	273.484	35.0872	1.71757	316.268
2	3	42	2.70413	8839.25	8564.53	258.247	305.892	41.9409	1.73319	123.112
2	3	42	2.88414	8836.27	8578.78	270.595	314.113	30.9435	1.74782	65.9472
2	3	42	3.03814	8829.82	8596.2	287.838	327.919	18.8741	1.76686	259.737
2	3	42	3.18815	8776.94	8635.35	352.468	393.075	10.5369	1.78702	159.662
2	3	42	3.33816	8807.43	8652.84	345.713	375.82	-19.7116	1.80649	31.5007
2	3	42	3.46416	8784.12	8665.36	370.096	401.769	-19.2529	1.81929	151.654
2	3	42	3.64417	8773.39	8685.16	392.209	422.228	-31.2222	1.82355	269.893
2	3	42	3.79518	8711.3	8718.69	458.177	491.11	-29.8196	1.82372	218.709
2	3	42	3.94519	8713.91	8712.95	452.181	488.064	-26.0962	1.82863	61.2551
2	3	42	4.0952	8696.09	8726.21	474.029	509.488	-28.7784	1.83412	122.88
2	3	42	4.2452	8681.75	8734.16	489.668	524.929	-28.5791	1.83932	183.978
2	3	42	4.40021	8655.8	8766.54	531.013	565.603	-43.6985	1.84505	385.899
2	3	42	4.55022	8571.72	8776.16	598.252	642.637	-9.7711	1.8508	355.157
2	3	42	4.70022	8560.92	8816.26	633.273	672.153	-38.8822	1.85824	224.74
2	3	42	4.82922	8527.38	8827.16	665.298	705.339	-31.2362	1.86248	96.5894
2	3	42	5.00925	8544.55	8847.88	667.015	702.002	-57.7894	1.86809	173.713
2	3	42	5.15926	8485.85	8864.72	721.29	762.67	-42.2211	1.87507	306.523
2	3	42	5.28525	8458.75	8868.81	744.279	786.603	-31.7514	1.8813	209.473
2	3	42	5.43826	8426.32	8880.32	776.413	821.114	-24.8135	1.88044	298.638
2	3	42	5.58827	8400.95	8947.94	840.088	877.098	-69.3013	1.87318	255.508
2	3	42	5.76826	8379.34	8966.25	868.393	905.432	-73.5469	1.86608	129.048
2	3	42	5.91827	8351.55	8949.92	878.446	919.684	-45.053	1.86221	245.222
2	3	42	6.0463	8318.31	8993.51	932.083	973.612	-64.3928	1.85641	403.762
2	3	42	6.19629	8274.71	9035.39	992.476	1031.94	-76.4993	1.85195	218.885
2	3	42	6.3463	8245.7	9002.94	993.814	1039.28	-33.5435	1.84758	314.026
2	3	42	6.52631	8182.2	9083.62	1094.1	1135.57	-67.0711	1.8387	575.474
2	3	42	6.67632	8103.1	9127.02	1182.72	1229.19	-60.1416	1.83084	104.541
2	3	42	6.95534	8123.71	9074.43	1133.88	1180.42	-27.4554	1.84429	-174.801
2	3	43	0	9058.83	8658.35	0	158.982	-146.273	1.32317	97.3702
2	3	43	0.150009	9040.75	8656.05	18.2196	173.588	-135.548	1.33206	88.3105
2	3	43	0.305023	9024.9	8651.23	34.6672	185.918	-123.693	1.33522	145.328
2	3	43	0.460022	8958.12	8597.95	117.435	218.642	-44.8211	1.36892	73.9426
2	3	43	0.610031	8999.11	8654.28	59.8525	208.472	-113.931	1.42572	60.036
2	3	43	0.76004	8981.25	8681.67	81.0075	236.653	-129.302	1.48997	99.6007
2	3	43	0.919037	8962.22	8649.36	97.022	239.249	-91.8174	1.54631	42.169
2	3	43	1.06906	8956.21	8658.85	102.62	249.685	-97.2236	1.58594	267.872
2	3	43	1.21907	8890.07	8683.31	170.593	319.619	-86.5744	1.61322	133.017
2	3	43	1.36908	8922.98	8684.59	138.358	289.592	-103.666	1.63561	-144.88
2	3	43	1.51907	8914.92	8640.72	144.987	276.155	-61.3767	1.65019	45.2324
2	3	43	1.66908	8877.19	8627.2	184.291	303.162	-31.2687	1.65687	172.534
2	3	43	1.81909	8844.18	8622.06	217.693	327.919	-10.8119	1.66434	495.656
2	3	43	1.9691	8761.02	8726.92	305.598	451.868	-61.5125	1.67518	609.492
2	3	43	2.12711	8700.92	8747.26	368.785	515.651	-49.447	1.68277	267.455
2	3	43	2.27711	8697.71	8781.54	381.554	534.248	-77.6102	1.70805	155.987
2	3	43	2.42711	8680.54	8803.31	405.109	562.447	-87.9135	1.7295	339.582
2	3	43	2.57712	8603.82	8815.41	481.352	636.124	-59.8733	1.75785	256.421
2	3	43	2.72713	8609.43	8834.24	482.586	639.378	-78.9396	1.78207	109.106
2	3	43	2.87714	8573.14	8831.9	515.757	668.857	-58.5631	1.79406	370.767
2	3	43	3.03215	8512.64	8892.73	594.353	752.471	-79.9977	1.79284	341.111
2	3	43	3.18216	8499.8	8908.24	612.339	772.904	-86.7033	1.7858	286.778
2	3	43	3.33217	8444.49	8945.67	678.202	838.509	-90.0945	1.77933	103.02
2	3	43	3.48218	8465.45	8914.92	646.472	803.812	-74.6945	1.7746	-81.0891
2	3	43	3.63217	8448.62	8906.69	658.807	814.182	-58.9433	1.76834	354.191
2	3	43	3.78918	8384.4	8985.93	749.776	912.551	-92.9351	1.76527	427.253
2	3	43	3.9462	8342.4	8989.26	789.157	948.351	-73.6018	1.76964	222.485
2	3	43	4.09621	8321.51	9015.84	819.406	980.859	-85.0097	1.77187	168.94
2	3	43	4.2462	8328.64	9055.24	831.077	999.033	-122.141	1.76451	327.227
2	3	43	4.54622	8186.14	9074.98	967.04	1128.11	-61.954	1.77392	388.689
2	3	43	4.70323	8139.23	9089.8	1015.78	1176.68	-48.7931	1.811	182.566
2	3	43	4.85324	8154.76	9125.57	1017.66	1184.17	-87.2374	1.83308	225.156
2	3	43	5.00325	8100.92	9156.05	1079.49	1244.23	-83.1612	1.83274	400.377
2	3	44	0	8822.21	8539.91	0	308.627	71.7381	-0.136546	-221.009
2	3	44	0.159012	8862.97	8542.03	40.8168	273.484	50.1268	0.00834487	-78.7926
2	3	44	0.309998	8844.67	8531.7	23.9112	284.201	68.0271	-0.0839186	17.6498
2	3	44	0.462021	8845.48	8520.65	30.2085	278.832	77.298	-0.135335	-111.697
2	3	44	0.619019	8889.61	8538.41	67.4199	249.685	40.41	-0.0537965	95.4978
2	3	44	0.774017	8832.01	8557.79	20.3919	308.627	51.3464	0.0780321	60.5613
2	3	44	0.924042	8875.33	8552.68	54.6372	268.157	34.8195	0.210146	-72.4345
2	3	44	1.07405	8868.26	8577.84	59.665	286.894	16.2308	0.335968	339.834
2	3	44	1.22404	8777.8	8586.28	64.2091	370.108	52.847	0.468158	373.237
2	3	44	1.37405	8730.55	8560.59	93.9641	398.866	98.3574	0.581134	-232.223
2	3	44	1.52406	8800.07	8483.92	60.2027	300.437	131.433	0.684437	-523.357
2	3	44	1.67407	8840.72	8434.95	106.582	241.849	154.613	0.76992	27.2964
2	3	44	1.82408	8804.05	8505.41	38.9816	308.627	110.714	0.843604	289.394
2	3	44	1.98108	8785.63	8519.99	41.6495	330.695	106.918	0.908704	-174.887
2	3	44	2.13109	8860.85	8498.25	56.8157	254.935	89.4627	0.966473	383.997
2	3	44	2.2811	8688.36	8583.34	140.717	445.902	99.2481	1.04526	681.808
2	3	44	2.43311	8678.25	8593.91	153.753	460.853	95.035	1.11388	328.428
2	3	44	2.58812	8604.53	8639.51	239.385	546.736	91.9742	1.22907	405.809
2	3	44	2.73811	8561.39	8645.28	281.303	584.628	108.542	1.36713	50.8437
2	3	44	2.89713	8588.05	8643.39	256.008	562.447	96.8349	1.47661	300.717
2	3	44	3.05113	8502.59	8727.34	370.519	678.758	67.3578	1.55877	432.847
2	3	44	3.20415	8483.29	8730.78	388.971	695.341	74.1906	1.62826	220.892
2	3	44	3.35414	8451.46	8777.75	440.488	745.69	50.0852	1.68705	453.993
2	3	44	3.50415	8380.6	8825.85	526.097	831.54	45.477	1.71395	379.354
2	3	44	3.65416	8344.04	8819.45	553.883	859.503	69.9898	1.73715	222.611
2	3	44	3.80417	8322.82	8860.59	593.489	898.328	46.0641	1.74207	356.225
2	3	44	3.95418	8268.42	8904.81	663.199	966.378	37.2926	1.75269	420.491
2	3	44	4.11319	8212.19	8931.97	725.148	1028.27	44.3487	1.76512	247.8
2	3	44	4.2632	8191.92	8927.92	740.144	1042.95	58.6562	1.77524	97.8911
2	3	45	0	8884.71	8399.15	0	185.918	164.748	1.9112	212.457
2	3	45	0.154022	8850.27	8405.63	35.0385	218.642	175.673	1.9113	155.799
2	3	45	0.309021	8840.31	8417.35	47.9792	234.064	170.218	1.88659	50.5632
2	3	45	0.45903	8853.11	8440.31	51.8888	234.064	143.932	1.86619	176.09
2	3	45	0.609039	8816.56	8482.2	107.431	286.894	124.947	1.85539	292.423
2	3	45	0.761047	8777.93	8487.88	138.83	322.381	138.727	1.85453	358.795
2	3	45	0.91304	8743.03	8577.5	227.776	395.968	77.4982	1.85938	448.582
2	3	45	1.06305	8683.68	8597.15	282.163	457.853	89.5476	1.85957	206.272
2	3	45	1.21306	8671.97	8580.93	279.825	457.853	109.425	1.85957	223.571
2	3	45	1.36307	8629.43	8641.83	352.221	524.929	77.5675	1.85957	486.493
2	3	45	1.51308	8564.16	8686.6	430.557	603.81	71.4004	1.85957	198.985
2	3	45	1.66309	8567.83	8654.96	407.246	584.628	96.9378	1.85957	194.878
2	3	45	1.8131	8532.11	8748.2	496.147	662.277	34.3831	1.85957	357.957
2	3	45	1.96309	8509.42	8766.61	525.226	692.016	30.0574	1.85957	357.35
2	3	45	2.11311	8429.55	8787.88	598.567	769.489	52.6579	1.85957	303.821
2	3	45	2.26312	8414.04	8789.29	611.337	783.173	59.4508	1.85219	512.522
2	3	45	2.41313	8295.79	8864.77	750.751	923.255	56.7315	1.84232	348.936
2	3	45	2.59314	8320.99	8857.63	726.621	898.328	49.536	1.84335	76.0471
2	3	45	2.74313	8294.29	8908.44	779.719	948.351	20.4573	1.85294	287.196
2	3	45	2.89314	8269.47	8938.97	818.488	984.487	7.82363	1.86653	47.8855
2	3	45	3.04416	8345.8	9019.81	821.974	962.765	-101.279	1.87469	-191.537
2	3	45	3.19417	8387.34	9016.94	793.121	926.83	-120.839	1.86089	-239.556
2	3	46	0	8777.86	8729.55	0	439.954	-72.0731	1.88346	199.499
2	3	46	0.150009	8735.56	8717.57	43.966	469.881	-40.815	1.88428	418.802
2	3	46	0.300018	8652.91	8765.21	129.94	565.603	-41.1039	1.88479	367.342
2	3	46	1.35507	8382.39	8985.66	471.163	912.551	-91.6581	1.88479	314.633
2	3	46	1.50508	8335.82	8970.12	503.266	944.755	-53.8592	1.88479	459.171
2	3	46	1.65509	8275.29	9071.04	607.617	1050.31	-106.873	1.88479	573.934
2	3	46	1.8051	8203.12	9079.91	673.106	1116.95	-75.3126	1.88479	489.971
2	3	46	2.25812	8023.29	9217.03	898.344	1345.78	-91.0188	1.88545	596.553
2	3	46	2.40813	7924.01	9304.96	1029.64	1476.68	-108.505	1.88581	872.66
2	3	47	0	8857.87	8341.06	0	180.969	228.586	0.97544	-368.361
2	3	47	0.149994	8911.88	8324.25	56.5698	125.717	217.304	1.07175	-129.211
2	3	47	0.300003	8888.3	8313.19	41.2647	142.205	238.352	1.1857	122.847
2	3	47	0.480011	8863.26	8317.02	24.6382	166.259	247.056	1.27116	278.344
2	3	47	0.63002	8788.17	8321.98	72.2626	234.064	278.911	1.33841	98.7491
2	3	47	0.780029	8853.39	8362.5	21.9091	195.885	211.952	1.33841	-25.7853
2	3	47	0.930038	8804.77	8338.24	53.1713	226.328	256.655	1.33841	33.5233
2	3	47	1.08005	8839.35	8357.32	24.6397	205.943	223.266	1.33841	-123.935
2	3	47	1.23605	8852.59	8344.62	6.364	188.402	228.004	1.33841	49.853
2	3	47	1.38605	8829.37	8369.01	39.9181	221.198	217.835	1.33841	204.274
2	3	47	1.53606	8798.84	8377.44	69.3365	249.685	225.196	1.33841	147.177
2	3	47	1.68707	8795.01	8401.4	87.1304	265.502	206.077	1.33841	87.3545
2	3	47	1.83908	8779.03	8395.45	95.7786	276.155	219.022	1.33841	79.764
2	3	47	1.98909	8771.25	8409.33	110.289	289.592	210.648	1.33841	8.92182
2	3	47	2.1391	8793.73	8428.55	108.485	278.832	182.939	1.33841	81.7302
2	3	47	2.28911	8777.68	8469.53	151.441	314.113	154.888	1.42916	163.621
2	3	47	2.4391	8739.05	8433.26	150.394	327.919	205.357	1.51619	71.6871
2	3	47	2.59811	8746.75	8459.79	162.618	336.264	178.433	1.56749	17.9881
2	3	47	2.74812	8742.75	8447.86	157.032	333.477	190.802	1.60742	-18.5795
2	3	48	0	8919.79	8469.5	0	188.402	86.2089	1.65595	16.5917
2	3	48	0.150009	8921.73	8474.36	5.2381	190.891	81.0098	1.692	24.9456
2	3	48	0.300003	8920.28	8486.12	16.6353	195.885	71.404	1.72533	-16.5727
2	3	48	0.450027	8921.37	8464.14	5.59153	185.918	90.1377	1.72866	8.35259
2	3	48	0.600021	8928	8501.25	32.8017	198.391	54.4285	1.71331	24.8875
2	3	48	0.750046	8915.18	8471.56	5.04938	193.385	86.6246	1.69838	-40.4946
2	3	48	0.908035	8911.36	8448.48	22.6394	185.918	108.678	1.68706	97.6671
2	3	48	1.06105	8869.64	8448.43	54.39	223.76	128.842	1.68706	107.983
2	3	48	1.21107	8883.92	8464.16	36.2572	218.642	108.172	1.68706	121.485
2	3	48	1.36107	8859.68	8509.89	72.4141	260.208	79.8488	1.68706	245.523
2	3	48	1.51106	8830.63	8521.57	103.251	292.295	83.6846	1.68706	106.952
2	3	48	1.66109	8814.35	8494.87	108.446	292.295	114.94	1.68706	44.1418
2	3	48	1.81908	8816.87	8525.38	117.111	305.892	87.0359	1.68706	43.7173
2	3	48	1.97209	8815.41	8520.81	116.312	305.892	91.7369	1.68706	0
2	3	48	2.12212	8805.13	8503.49	119.585	305.892	111.868	1.68706	91.9462
2	3	48	2.27211	8786.34	8524.44	144.31	333.477	102.694	1.69225	185.612
2	3	48	2.42213	8759.46	8537.9	174.31	361.579	104.025	1.68509	150.678
2	3	48	2.57213	8745.62	8545.15	189.889	378.683	104.464	1.65836	121.069
2	3	48	2.73012	8741.06	8583.33	211.9	398.866	73.4006	1.63161	93.8494
2	3	48	2.88014	8721.35	8566.03	220.673	407.59	98.1276	1.62144	97.4991
2	3	48	3.03014	8705.42	8575.54	239.157	428.118	97.6539	1.61919	136.855
2	3	49	0	9045.73	8593.07	0	137.465	-82.7642	0.761951	97.5186
2	3	49	0.121979	9047.51	8618.96	25.9507	149.36	-106.304	0.755566	7.83863
2	3	49	0.302002	9057.2	8616.06	25.6899	139.832	-108.427	0.875247	-34.6055
2	3	49	0.60202	9056.29	8598.81	12.0168	132.748	-92.8755	1.01553	5.27357
2	3	49	0.752014	9045.15	8599.83	6.77894	142.205	-88.3966	1.04671	42.2404
2	3	49	1.05203	9043.64	8618.58	25.5935	151.757	-104.109	1.03018	-72.6262
2	3	49	1.20206	9082.42	8599.85	37.3117	109.521	-106.37	1.01936	-47.4772
2	3	49	1.35306	9044.78	8590.93	2.34898	137.465	-80.4214	1.01634	180.424
2	3	49	1.50305	9048.54	8650.27	57.267	163.827	-134.238	1.01634	161.502
2	3	49	1.65308	9000.08	8608.89	48.3158	185.918	-74.6343	1.01634	64.7293
2	3	49	1.80606	9011.32	8624.7	46.7417	183.441	-93.9009	1.01634	141.852
2	3	49	1.95609	8969.94	8644.53	91.6127	228.901	-91.3182	1.01634	108.826
2	3	49	2.10608	8979.22	8634.68	78.4573	216.091	-87.1695	1.01634	-93.3206
2	3	49	2.2561	8993.99	8628.45	62.6846	200.903	-88.8322	1.0446	-33.3786
2	3	49	2.4101	8976.85	8609.06	70.7135	205.943	-63.585	1.08153	0
2	3	49	2.5621	8987.83	8616.49	62.4592	200.903	-75.3857	1.0768	110.272
2	3	49	2.71213	8953.94	8633.33	100.231	239.249	-73.7819	1.05269	82.8149
2	3	49	2.86911	8982.98	8661.31	92.7053	226.328	-112.309	1.01714	22.6856
2	3	49	3.17215	8946.06	8643.58	111.746	249.685	-78.9516	0.943055	86.0942
2	3	49	3.32413	8924.28	8638.05	129.515	265.502	-63.5844	0.960941	43.6011
2	3	49	3.47415	8898.66	8584.98	147.296	262.852	-4.78271	0.989155	-17.6624
2	3	50	0	8769.18	8522.74	0	347.464	112.533	1.02751	-385.829
2	3	50	0.149994	8811.16	8479.04	60.5934	289.592	130.328	1.20959	-228.761
2	3	50	0.300018	8819.19	8473.01	70.528	278.832	131.716	1.27992	-53.6912
2	3	50	0.450012	8842.53	8505.18	75.4274	273.484	92.2626	1.30416	-26.7118
2	3	50	0.600037	8843.32	8500.11	77.5213	270.818	96.3114	1.32114	-26.6043
2	3	50	0.750031	8843.38	8491.52	80.5018	265.502	103.815	1.32831	8.88604
2	3	50	0.900055	8843.43	8503.24	76.775	273.484	93.5298	1.32553	-8.83212
2	3	50	1.05005	8849.64	8495.77	84.8631	262.852	97.0608	1.32803	144.605
2	3	50	1.20004	8810.82	8536.88	43.9792	316.863	79.9136	1.33763	142.514
2	3	50	1.35205	8828.12	8545.57	63.215	305.892	63.9194	1.36747	0
2	3	50	1.50208	8805.06	8528.23	36.2984	316.863	90.2772	1.40245	129.195
2	3	50	1.6521	8785.83	8551.01	32.8136	344.657	79.7277	1.43558	136.87
2	3	50	1.80807	8764.12	8542.17	20.0828	358.746	98.0284	1.46904	36.8012
2	3	50	1.9581	8768.32	8543.15	20.4281	355.918	95.127	1.50091	131.968
2	3	50	2.11209	8726.16	8552.31	52.1999	398.866	107.731	1.52712	-27.8062
2	3	50	2.26212	8791.36	8563.1	46.0583	347.464	66.4753	1.58316	-57.7116
2	3	50	2.41211	8756.89	8572.74	51.4905	381.552	74.8722	1.6088	387.955
2	3	50	2.56213	8668.36	8582.51	117.206	463.858	109.831	1.63276	274.337
2	3	50	2.71213	8678.9	8603.76	121.302	463.858	86.137	1.65805	49.0027
2	3	50	2.87015	8675.06	8628.35	141.461	478.951	66.6572	1.68125	322.997
2	3	50	3.02713	8594.28	8660.64	222.724	565.603	78.7808	1.71305	385.814
2	3	50	3.17715	8563.27	8672.41	254.557	597.399	84.1239	1.74887	287.505
2	3	50	3.32916	8516.01	8700.91	309.573	652.438	83.3233	1.77768	247.53
2	3	50	3.47916	8485.03	8689.11	329.273	672.153	109.192	1.80563	120.85
2	3	50	3.62918	8521.63	8780.96	357.707	688.696	11.5001	1.81976	121.747
2	3	50	3.77917	8500.47	8787.14	376.978	708.68	16.9582	1.82589	223.889
2	3	50	3.9292	8472.41	8829.24	426.629	755.867	-4.94216	1.82849	145.96
2	3	50	4.07919	8483.51	8843.98	429.889	752.471	-23.2188	1.82381	113.896
2	3	50	4.22922	8459.92	8877.33	470.505	790.037	-39.6507	1.81238	182.026
2	3	50	4.38022	8455.28	8903.64	493.578	807.265	-59.7796	1.80072	264.938
2	3	50	4.53122	8381.82	8903.89	543.431	870.049	-21.7808	1.78947	185.219
2	3	50	4.68121	8407.81	8928.97	543.697	863.015	-56.7217	1.79213	93.6367
2	3	50	4.83322	8383.66	8957.07	580.744	898.328	-67.9993	1.79516	126.587
2	3	50	4.98822	8376.66	8951.02	580.938	901.878	-59.1881	1.80812	128.67
2	3	50	5.13824	8346.99	8975	618.694	937.575	-63.9249	1.84366	299.537
2	3	50	5.28827	8297.73	8997.75	669.252	991.754	-57.0277	1.84625	361.134
2	3	51	0	8764.35	8432.48	0	305.892	193.746	1.73661	165.331
2	3	51	0.150024	8743.69	8443.15	23.2527	330.695	194.46	1.70857	147.941
2	3	51	0.300018	8728.73	8457.71	43.6549	350.277	189.018	1.72627	93.4954
2	3	51	0.450043	8697	8416.47	69.2348	358.746	240.503	1.74754	-55.9953
2	3	51	0.600037	8742.72	8449.63	27.6078	333.477	189.265	1.76794	143.418
2	3	51	0.750031	8681.43	8478.52	94.8436	401.769	193.967	1.79658	404.579
2	3	51	0.900055	8639.26	8517.26	151.112	454.858	180.942	1.80666	272.937
2	3	51	1.05505	8615.22	8534.41	180.638	485.021	177.896	1.81603	39.37
2	3	51	1.20508	8620.71	8509.91	163.186	466.867	196.489	1.81729	59.2911
2	3	51	1.36407	8616.4	8575.78	205.974	503.344	141.374	1.81259	329.769
2	3	51	1.51407	8553.91	8598.7	268.171	568.763	152.609	1.80869	218.05
2	3	51	1.66409	8544.04	8578.16	264.12	568.763	175.335	1.80761	213.689
2	3	51	1.81409	8479.97	8600.34	330.232	632.873	188.322	1.8117	289.82
2	3	51	1.96411	8478.78	8646.84	357.077	655.714	148.806	1.81491	286.159
2	3	51	2.11411	8425.63	8682.78	421.168	718.726	144.891	1.81872	493.68
2	3	51	2.2641	8352.46	8724.74	505.05	803.812	146.521	1.82459	329.714
2	3	51	2.41412	8357.01	8758.18	521.547	817.646	115.566	1.83567	92.4127
2	3	51	2.56415	8343.1	8762.68	535.246	831.54	118.934	1.84184	161.328
2	3	51	2.71713	8312.57	8784.72	572.868	866.53	116.051	1.84461	173.658
2	3	51	2.86716	8291.89	8779.8	586.391	884.16	131.065	1.84412	502.48
2	3	51	3.01715	8186.84	8869.88	724.462	1017.28	110.331	1.83349	358.624
2	3	51	3.16718	8193.68	8829.89	695.418	991.754	140.469	1.82928	146.934
2	3	51	3.31717	8150.83	8894.13	767.813	1061.37	109.222	1.82181	323.085
2	3	51	3.49716	8103.73	8890.91	804.101	1098.37	137.385	1.82087	256.441
2	3	51	3.65018	8067	8924.7	853.57	1146.76	128.974	1.83099	216.717
2	3	51	3.77219	8043.26	8906.38	862.874	1157.97	157.276	1.84633	243.344
2	3	51	3.92719	8006.43	8956.76	921.581	1214.17	135.262	1.86319	276.453
2	3	51	4.0842	7996.85	8999.17	954.042	1244.23	105.123	1.86439	60.5752
2	3	51	4.23721	7983.46	8953.39	938.694	1232.95	150.701	1.8721	-73.689
2	3	52	0	8814.61	8458.48	0	276.155	146.641	1.74711	-256.518
2	3	52	0.153992	8860.13	8460.77	45.578	236.653	122.627	1.79772	-104.279
2	3	52	0.303986	8849.01	8455.4	34.5442	244.456	132.699	1.82244	-8.63192
2	3	52	0.45401	8885.12	8497.26	80.4722	234.064	78.6132	1.84299	87.9512
2	3	52	0.634033	8837.01	8493.2	41.3216	273.484	105.414	1.86019	-85.2098
2	3	52	0.784027	8886.92	8446.74	73.2601	205.943	121.988	1.87917	-70.5913
2	3	52	0.934021	8831.43	8440.95	24.2989	252.307	153.849	1.88803	381.734
2	3	52	1.08905	8797.6	8521.74	65.5039	322.381	99.5803	1.89065	376.866
2	3	52	1.23904	8745.26	8521.47	93.6815	367.26	125.295	1.88309	323.048
2	3	52	1.38904	8727.82	8600.2	166.178	419.291	65.1772	1.86579	282.009
2	3	52	1.53906	8684.8	8587.1	182.735	451.868	97.7321	1.83497	259.74
2	3	52	1.68906	8650.72	8622.75	232.04	497.218	83.5676	1.80366	229.371
2	3	52	1.84409	8631.75	8640.32	257.876	521.832	77.7283	1.78117	431.987
2	3	52	1.97308	8559.97	8708.66	356.969	619.914	54.4623	1.78117	456.413
2	3	52	2.12308	8536.53	8731.99	390.039	649.167	46.1468	1.78117	218.481
2	3	52	2.3031	8488.38	8735.47	427.956	692.016	67.5736	1.784	333.617
2	3	52	2.45309	8436.45	8778.59	495.451	759.266	57.0663	1.77816	212.821
2	3	52	2.60312	8435.08	8765.5	488.156	755.867	69.0175	1.76878	-22.2794
2	3	52	2.75812	8442.94	8773.42	487.16	752.471	58.1719	1.75369	89.5303
2	3	52	2.90811	8416.44	8789.34	517.693	783.173	58.1574	1.73177	345.061
2	3	52	3.05814	8369.94	8857.45	597.414	855.995	24.0892	1.69716	114.906
2	3	52	3.20813	8397.62	8828.35	557.385	817.646	34.5085	1.65649	164.78
2	3	52	3.35815	8321.93	8868.59	641.031	905.432	39.7538	1.60599	181.567
2	3	52	3.51614	8351.88	8860.48	612.959	873.572	30.9147	1.55184	325.461
2	3	52	3.66815	8238.32	8930.38	744.847	1006.32	31.6802	1.49909	739.422
2	3	52	3.82016	8180.89	9013.43	842.361	1098.37	-7.59183	1.48523	231.178
2	3	52	3.97015	8177.93	8961.33	811.302	1076.14	38.0646	1.51129	-148.188
2	3	53	0	8945.82	8327.85	0	98.1317	197.802	1.84671	45.427
2	3	53	0.150024	8917.81	8289.25	47.6917	104.947	245.123	1.83374	15.1237
2	3	53	0.300018	8898.2	8250.35	90.9579	102.669	288.654	1.75989	0
2	3	53	0.480042	8907.42	8273.66	66.4121	104.947	263.787	1.72171	105.436
2	3	53	0.630035	8880.12	8291.28	75.1854	137.465	261.491	1.70218	134.016
2	3	53	0.758057	8881.82	8300.72	69.5052	142.205	252.4	1.68998	25.1555
2	3	53	0.913055	8884.29	8314.09	63.039	144.584	239.488	1.68797	62.527
2	3	53	1.06506	8877.33	8331.85	68.5983	161.402	227.28	1.6997	186.484
2	3	53	1.21506	8852.44	8373.06	103.748	200.903	203.164	1.72179	173.802
2	3	53	1.36508	8842.85	8379.87	115.36	213.545	201.822	1.74049	59.1252
2	3	53	1.51508	8853.41	8410.79	124.172	218.642	169.64	1.75209	208.708
2	3	53	1.66507	8806.15	8444.26	181.816	276.155	163.178	1.76291	125.952
2	3	53	1.84509	8831.44	8458.46	173.611	260.208	138.52	1.77428	-8.75785
2	3	53	1.97009	8821.29	8466.41	186.29	273.484	136.471	1.78484	69.3993
2	3	53	2.1521	8811.12	8463.41	191.095	281.514	144.02	1.79173	198.653
2	3	53	2.27209	8764.41	8487.1	241.388	333.477	145.979	1.79476	459.229
2	3	53	2.45212	8684.68	8525.38	327.431	419.291	151.537	1.79291	206.941
2	3	53	2.90213	8660.32	8571.42	375.274	463.858	123.442	1.84157	186.399
2	3	53	3.05215	8605.25	8609.76	442.105	531.137	117.414	1.86283	244.985
2	3	53	3.95618	8438.97	8710.87	635.29	722.083	113.927	1.90332	202.398
2	3	53	4.11221	8430.46	8740.1	659.957	745.69	93.1674	1.90082	265.958
2	3	53	4.4202	8345.22	8792.55	759.384	845.493	92.3264	1.89228	324.051
2	4	54	0	9456.05	7064.55	0	111.758	-8.25651	0.895164	328.379
2	4	54	0.15001	9394.15	7066.69	61.9393	161.019	29.6673	1.03052	119.956
2	4	54	0.30602	9420.34	7074.7	37.1275	148.467	6.88945	1.13782	-111.563
2	4	54	0.456019	9443.96	7070.07	13.2947	126.879	-4.76735	1.20906	93.9135
2	4	54	0.60903	9405.42	7102.8	63.4567	176.924	-5.36194	1.26641	122.291
2	4	54	0.76104	9412.51	7091.55	51.2347	164.181	-1.23105	1.30886	-52.6651
2	4	54	0.911039	9415.04	7088.05	47.272	161.019	1.20502	1.35717	-52.3761
2	4	54	1.06105	9418.96	7077.28	39.2226	148.467	5.85266	1.38635	-10.5071
2	4	54	1.21106	9401.25	7066.62	54.8478	157.866	25.1904	1.40225	73.5483
2	4	54	1.36107	9413.03	7102.96	57.6733	170.533	-10.3464	1.40625	182.911
2	4	54	1.51107	9376.3	7122.34	98.493	212.741	-2.1606	1.40845	96.8439
2	4	54	1.66108	9410.2	7142.5	90.4376	199.587	-38.9801	1.41551	-76.4037
2	4	54	1.81109	9421.09	7142.29	85.2444	189.818	-45.7558	1.41352	242.971
2	4	54	1.9661	9362.34	7205.22	169.026	273.698	-56.5436	1.39954	424.97
2	4	54	2.1161	9329.63	7235.79	212.852	319.439	-58.9779	1.39004	176.325
2	4	54	2.26611	9293.91	7202.95	213.177	326.598	-10.8608	1.42479	176.192
2	4	54	2.44612	9259.18	7243.23	265.87	377.585	-19.441	1.44863	0
2	4	54	2.59613	9328.02	7242.19	218.974	326.598	-62.8595	1.47171	-12.305
2	4	54	2.74613	9304.68	7286.75	268.862	373.894	-81.9979	1.49581	576.231
2	4	54	2.89614	9210.94	7372.82	393.844	499.473	-87.3915	1.5202	340.626
2	4	54	3.04615	9212.63	7337.99	366.099	476.088	-61.873	1.54254	-269.298
2	4	54	3.19616	9240.56	7280.3	304.937	418.678	-35.7995	1.55515	88.9376
2	4	54	3.35316	9179.38	7342.86	392.437	503.393	-44.1417	1.56494	136.644
2	4	54	3.50317	9185.89	7281.12	346.258	460.63	-1.64043	1.57659	103.551
2	4	54	3.65818	9151.52	7358.69	423.388	534.978	-38.2389	1.59646	561.824
2	4	54	3.80818	9081.3	7423.22	518.736	631.992	-42.0596	1.62293	337.07
2	4	54	3.95819	9070.13	7420.81	525.226	636.103	-33.0443	1.64782	286.474
2	4	54	4.1132	9008.06	7470.03	604.242	719.372	-30.3447	1.6799	523.794
2	4	54	4.26321	8949.52	7525.05	684.57	795.87	-34.2331	1.7129	369.705
2	4	54	4.41321	8936.21	7562.83	720.087	830.287	-54.328	1.74796	243.085
2	4	54	4.56522	8869.87	7542.23	756.172	869.284	4.45879	1.77559	156.899
2	4	54	4.71723	8899.15	7586.49	763.265	877.987	-48.2559	1.79851	115.525
2	4	54	4.86724	8873.68	7597.44	789.392	904.175	-40.0262	1.8085	277.638
2	4	54	5.01724	8828.62	7635.47	848.305	961.282	-39.5831	1.8112	586.209
2	4	54	5.16925	8736.62	7715.44	970.176	1081.22	-40.4849	1.80489	411.91
2	4	54	5.31926	8740.28	7722.69	972.358	1085.69	-48.3127	1.79756	434.672
2	4	54	5.46926	8620.92	7777.42	1098.01	1211.62	-12.0781	1.79112	555.639
2	4	54	5.61927	8593.88	7808.95	1139.07	1252.38	-18.3674	1.80187	241.825
2	4	54	5.76928	8600.71	7862.94	1170.07	1284.17	-63.7838	1.82626	-50.3568
2	4	54	6.06929	8600.9	7784.41	1117.81	1229.72	-4.5661	1.8686	90.8574
2	4	54	6.2203	8562.22	7884.45	1212.92	1325.15	-54.9925	1.87068	631.946
2	4	55	0	9436.76	7180.78	0	202.862	-85.3826	1.6692	-21.8313
2	4	55	0.150002	9480.22	7226.35	62.9657	199.587	-148.207	1.69741	-293.655
2	4	55	0.300011	9506.03	7126.04	88.2883	114.762	-87.3741	1.69952	65.9467
2	4	55	0.450022	9444.87	7218.9	38.9746	219.373	-119.884	1.68965	224.135
2	4	55	0.606031	9462.13	7182.6	25.4326	183.352	-102.988	1.67508	-169.443
2	4	55	0.75703	9458.56	7150.77	37.096	167.352	-76.2034	1.66677	43.086
2	4	55	0.907042	9445.54	7180.91	8.78118	196.322	-91.0909	1.66757	420.706
2	4	55	1.21305	9299.97	7258.32	157.235	359.203	-57.2038	1.70706	443.487
2	4	55	1.36606	9257.22	7274.47	202.513	399.891	-42.0452	1.72898	96.7228
2	4	55	1.51807	9279.39	7280.09	186.082	388.705	-60.6283	1.74692	136.275
2	4	55	1.67108	9272.38	7355.02	239.543	441.457	-113.412	1.75468	160.977
2	4	55	1.82208	9262.27	7340.25	236.386	437.644	-95.6203	1.75224	166.755
2	4	55	1.97209	9222.71	7373.38	287.94	491.652	-95.4159	1.74895	202.707
2	4	55	2.1271	9207.17	7369.41	297.14	499.473	-82.3466	1.74574	142.047
2	4	55	2.2771	9199.09	7411.23	331.045	534.978	-109.076	1.74774	319.186
2	4	55	2.42711	9148.55	7448.41	393.306	595.232	-104.775	1.73602	438.527
2	4	55	2.58312	9078.49	7476.52	464.566	669.176	-80.8654	1.72026	545.438
2	4	55	2.74012	9008.57	7547.83	563.977	765.959	-89.8429	1.72455	341.902
2	4	55	2.89113	9026.12	7577.08	570.678	774.485	-123.488	1.73284	-13.7301
2	4	55	3.05014	9017.38	7547.94	557.394	761.703	-95.6402	1.74181	95.7363
2	4	55	3.20414	8986.06	7576.9	600.029	804.451	-97.3564	1.74812	167.244
2	4	55	3.35715	8969.36	7573.38	610.409	813.048	-83.84	1.74487	340.172
2	4	55	3.51016	8893.79	7627.53	703.136	908.55	-75.9393	1.72654	384.972
2	4	55	3.66217	8892.72	7664.45	727.952	930.472	-103.285	1.70157	233.088
2	4	55	3.81217	8827.94	7662.52	776.36	978.945	-59.6943	1.66946	353.791
2	4	55	3.96218	8794.87	7713.6	834.214	1036.61	-76.9656	1.64104	281.333
2	4	55	4.11219	8760.92	7716.11	862.168	1063.35	-56.7942	1.62466	387.869
2	4	55	4.26219	8672.92	7748.86	951.929	1152.98	-24.2987	1.60427	-275.742
2	4	55	4.56221	8908.8	7693.44	735.905	939.261	-135.763	1.50855	-169.393
2	4	55	4.71222	8816.75	7800.07	876.316	1076.75	-156.832	1.46722	916.5
2	4	56	0	9564.85	7076.28	0	37.2943	-86.1659	1.6588	147.744
2	4	56	0.150009	9522.42	7059.54	45.6096	59.4572	-46.3718	1.6714	169.327
2	4	56	0.300018	9550.58	7139.38	64.6928	88.0954	-125.958	1.68371	317.543
2	4	56	0.45002	9455.25	7126.75	120.668	154.723	-55.5972	1.71443	264.179
2	4	56	0.600029	9437.72	7126.1	136.549	167.352	-43.9113	1.74266	271.266
2	4	56	0.750038	9387.82	7172.93	201.696	236.108	-48.0582	1.77818	263.004
2	4	56	0.90004	9396.41	7200.12	209.067	246.256	-74.4324	1.80648	-33.5595
2	4	56	1.05005	9407.5	7182.29	189.731	226.04	-67.8308	1.82325	112.372
2	4	56	1.20606	9383.9	7237.53	242.376	280.644	-95.1418	1.83304	178.431
2	4	56	1.35607	9388.27	7243.69	243.331	280.644	-102.67	1.83557	177.141
2	4	56	1.50607	9340.56	7268.07	295.115	333.788	-90.7417	1.83533	225.395
2	4	56	1.65608	9319.37	7267.89	311.415	348.264	-76.9826	1.83515	145.979
2	4	56	1.80609	9308.27	7301.93	341.696	377.585	-95.925	1.83898	209.577
2	4	56	1.9561	9286.62	7326.34	374.088	411.142	-100.655	1.84472	340.135
2	4	56	2.1071	9232.49	7368.83	442.778	479.97	-98.2433	1.84915	330.386
2	4	56	2.25911	9193.67	7369.94	473.295	511.252	-74.0405	1.85505	288.002
2	4	56	2.40912	9154.76	7408.6	527.843	566.951	-78.4283	1.85069	150.628
2	4	56	2.70913	9166.21	7443.08	541.72	579.037	-112.124	1.82296	84.3408
2	4	56	2.88914	9156.08	7472.91	569.574	607.437	-128.326	1.80509	247.983
2	4	56	3.03915	9126.79	7522.55	625.346	660.877	-147.208	1.79016	387.149
2	4	56	3.18915	9065.49	7547.55	686.627	723.585	-126.529	1.77687	333.293
2	4	56	3.31616	9054.18	7582.52	719.078	753.202	-145.832	1.76427	82.6422
2	4	56	3.49617	9025.76	7541.85	712.306	748.958	-96.4418	1.75201	51.5666
2	4	56	3.64618	9038.15	7586.25	733.137	770.22	-138.265	1.74235	184.972
2	4	56	3.79618	9015.76	7612.79	767.687	804.451	-143.927	1.73329	128.422
2	4	56	3.94619	8995.05	7596.04	771.252	808.748	-117.74	1.72219	0
2	4	56	4.0962	9018.27	7614.45	767.059	804.451	-146.822	1.70185	100.596
2	4	56	4.24621	8966.14	7607.7	800.539	838.929	-107.845	1.67079	364.065
2	4	56	4.55122	8883.19	7714.46	933.775	970.108	-135.084	1.6074	434.452
2	4	56	4.70123	8813.13	7733.42	998.46	1036.61	-103.894	1.60459	185.17
2	4	56	5.15125	8787.91	7774.45	1044.55	1081.22	-118.621	1.73192	99.1116
2	4	57	0	9567.61	7147	0	79.3931	-142.66	1.5921	-388.677
2	4	57	0.150013	9636.59	7141.93	69.1628	21.0865	-182.366	1.62298	-19.1623
2	4	57	0.300011	9584.96	7161.51	22.6139	73.6442	-164.884	1.63828	54.0245
2	4	57	0.45002	9618.32	7145.3	50.7357	37.2943	-173.441	1.66767	174.53
2	4	57	0.60503	9546.95	7195.78	52.9762	126.879	-167.208	1.69175	329.627
2	4	57	0.759041	9526.31	7188.27	58.3847	139.156	-148.28	1.69175	81.0174
2	4	57	0.910042	9564.02	7255.33	108.388	151.59	-223.992	1.69175	145.859
2	4	57	1.06205	9509.82	7236.85	106.834	183.352	-175.192	1.69175	235.452
2	4	57	1.21206	9462.5	7245.73	144.206	222.702	-151.788	1.69175	10.7608
2	4	57	1.36206	9513.12	7246.55	113.481	186.581	-184.761	1.69175	89.8442
2	4	57	1.51207	9484.92	7311.47	184.085	249.656	-216.637	1.69175	576.046
2	4	57	1.66808	9401.59	7387.44	292.191	362.864	-221.409	1.69175	417.854
2	4	57	1.82708	9367.95	7375.27	303.272	381.284	-190.452	1.69175	103.001
2	4	57	1.95509	9352.29	7376.3	314.553	392.426	-181.162	1.69175	189.023
2	4	57	2.1051	9339.51	7426.19	360.52	433.837	-211.098	1.69175	100.102
2	4	57	2.2551	9324.54	7391.19	344.545	422.457	-174.697	1.71667	318.528
2	4	57	2.43511	9234.53	7459.39	456.649	538.954	-168.73	1.7376	610.045
2	4	57	2.58512	9156.57	7502.12	543.199	623.785	-150.917	1.77196	378.793
2	4	57	2.73513	9125.34	7510.41	572.421	652.599	-137.02	1.7881	192.077
2	4	58	0	9304.34	7026.04	0	206.146	118.268	1.01592	0
2	4	58	0.154015	9324.63	7053.07	33.7988	206.146	84.5118	1.07468	-105.259
2	4	58	0.308022	9357.85	7042.89	56.1048	173.724	71.1334	1.1258	-85.5649
2	4	58	0.458023	9318.63	7002.73	27.3436	180.133	127.073	1.19849	53.1161
2	4	58	0.611031	9338.81	7044.18	38.9559	189.818	82.2863	1.25444	107.61
2	4	58	0.76104	9321.79	7057.32	35.8178	212.741	83.0599	1.28927	32.5616
2	4	58	0.911041	9342.97	7065.7	55.3621	199.587	63.0906	1.3006	-11.0068
2	4	58	1.06105	9304.05	7033.59	7.55714	209.439	112.643	1.3004	42.8433
2	4	58	1.21806	9324.96	7064.82	43.9233	212.741	75.2743	1.29819	-53.3301
2	4	58	1.36807	9343.95	7051.98	47.3494	193.065	73.0203	1.29471	109.882
2	4	58	1.52307	9297.02	7078.97	53.4352	246.256	82.2821	1.30028	163.272
2	4	58	1.67308	9298.44	7077.5	51.797	242.865	82.4861	1.30965	79.1421
2	4	58	1.8261	9300.65	7122.32	96.3468	270.238	46.6586	1.31419	309.929
2	4	58	1.97809	9237.74	7151.88	142.371	337.396	64.3635	1.31557	69.162
2	4	58	2.12811	9276.82	7125.29	102.995	291.126	59.6677	1.32825	121.65
2	4	58	2.27811	9220.67	7187.18	181.571	373.894	48.3208	1.36275	118.233
2	4	58	2.42812	9232.57	7130.82	126.997	326.598	83.8227	1.37901	-35.6943
2	4	58	2.58712	9234.1	7185.93	174.635	362.864	40.6492	1.38979	153.059
2	4	58	2.73713	9221.08	7189.7	183.625	373.894	46.1014	1.38773	403.286
2	4	58	2.88714	9178.31	7307.17	308.084	483.857	-16.2791	1.38019	12.1832
2	4	58	3.04014	9213.11	7183.63	182.09	377.585	55.9067	1.37262	12.8517
2	4	58	3.19016	9135.84	7263.63	291.273	487.752	44.5097	1.37303	388.042
2	4	58	3.34416	9134.35	7278.58	304.421	495.559	34.0652	1.38125	25.4318
2	4	58	3.49717	9149.48	7291.17	307.044	495.559	14.7519	1.39385	155.327
2	4	58	3.64917	9109.95	7317.71	350.516	542.936	19.9916	1.41247	405.339
2	4	58	3.77318	9058.85	7362.73	416.685	607.437	18.6776	1.4219	261.369
2	4	58	3.92719	9056.67	7372.17	425.61	615.6	12.8747	1.42373	312.905
2	4	58	4.07719	8984.14	7418.64	506.618	702.565	24.366	1.4375	458.645
2	4	58	4.2272	8935.67	7437.29	552.303	753.202	41.6279	1.47215	153.438
2	4	58	4.40721	8950.91	7457.56	557.782	753.202	16.2795	1.45538	-533.518
2	4	58	4.56121	9119.01	7379.58	399.173	575.003	-33.1765	1.37728	-1157.14
2	4	59	0	9419.67	7101.71	0	164.181	-13.6396	1.69735	-234.09
2	4	59	0.300018	9496.42	7084.42	78.6728	93.9492	-49.1232	1.79638	-96.3938
2	4	59	0.450027	9447.34	7067.1	44.3119	120.801	-4.61534	1.82648	192.136
2	4	59	0.600021	9423.25	7082.96	19.0885	151.59	-1.97011	1.84238	-59.9763
2	4	59	0.750031	9503.4	7104	83.7588	102.808	-68.6877	1.84178	225.927
2	4	59	0.90004	9410.76	7173.81	72.6438	219.373	-63.4132	1.81356	377.46
2	4	59	1.05005	9397.52	7156.8	59.3775	216.052	-41.8731	1.76585	181.074
2	4	59	1.20006	9305.97	7132.5	117.801	273.698	35.4752	1.72433	197.778
2	4	59	1.35905	9321.08	7161.18	115.14	277.167	4.08221	1.6931	264.883
2	4	59	1.50906	9253.21	7197.12	191.867	355.549	19.8269	1.67706	409.054
2	4	59	1.65907	9206.91	7211.95	239.624	399.891	38.2004	1.67571	436.278
2	4	59	1.81209	9153.62	7289.68	325.756	487.752	13.2499	1.68871	341.564
2	4	59	1.9621	9123.78	7276.21	343.516	503.393	42.6686	1.7049	117.005
2	4	59	2.11409	9137.58	7321.23	357.447	523.087	1.0377	1.71542	144.139
2	4	59	2.2641	9100.68	7316.26	384.433	546.923	27.0028	1.71671	92.4758
2	4	59	2.71912	9078.71	7341.28	416.714	579.037	22.1413	1.67503	93.2845
2	4	59	2.86913	9047.62	7339.66	441.635	603.363	43.4557	1.65194	552.235
2	4	59	3.01913	8947.76	7440.84	581.125	744.718	31.0386	1.63118	886.068
2	4	59	3.17415	8880.37	7558.16	706.536	873.634	-14.596	1.62955	415.841
2	4	59	3.32915	8878.26	7558.47	708.343	873.634	-13.3348	1.65779	57.1555
2	4	59	3.47916	8847.2	7549.56	726.841	891.067	13.6223	1.70205	244.005
2	4	59	3.63417	8774.16	7549.01	785.344	948.061	61.5375	1.76006	312.003
2	4	59	3.78917	8771.42	7610.8	824.259	987.792	16.3855	1.82091	188.364
2	4	59	3.93918	8747.98	7612.55	843.875	1005.51	30.3549	1.87425	400.905
2	4	59	4.08919	8684.31	7689.88	941.646	1108.07	13.1469	1.88906	187.171
2	4	59	4.24818	8727.87	7672.63	896.957	1063.35	-2.606	1.86266	-281.263
2	4	60	0	9366.55	7036.59	0	164.181	70.4231	0.527591	323.751
2	4	60	0.149994	9334.7	7073.72	48.9188	212.741	62.1955	0.616002	150.86
2	4	60	0.300003	9336.38	7071.63	46.2448	209.439	62.7256	0.643427	-86.9042
2	4	60	0.451019	9324.75	7018.97	45.3661	186.581	110.676	0.62863	-54.3924
2	4	60	0.601028	9329.21	7037.19	37.3436	193.065	93.7965	0.588503	76.1932
2	4	60	0.751022	9335.62	7070.08	45.5874	209.439	64.3995	0.580142	109.914
2	4	60	0.901031	9304.36	7056.65	65.3482	226.04	94.7263	0.638331	-43.004
2	4	60	1.05605	9315.03	7025.37	52.7317	196.322	111.952	0.690568	-21.8601
2	4	60	1.20604	9300.48	7044.03	66.4869	219.373	106.898	0.745726	177.77
2	4	60	1.35606	9303.09	7094.96	86.2195	249.656	66.1031	0.800476	44.1244
2	4	60	1.50906	9311.33	7074.94	67.2284	232.743	76.2178	0.854128	-33.5766
2	4	60	1.65907	9308.81	7087.37	76.8908	239.482	68.2787	0.910116	-55.6334
2	4	60	1.80908	9300.27	7037.21	66.2871	216.052	112.278	0.970752	-89.1312
2	4	60	1.95909	9315.79	7048.98	52.2578	212.741	93.3196	1.03112	44.4494
2	4	60	2.10909	9283.74	7038.92	82.8462	229.387	121.538	1.08275	134.411
2	4	60	2.25909	9288.22	7081.54	90.3091	253.065	85.9285	1.12241	182.463
2	4	60	2.4091	9261.96	7096.85	120.706	284.13	91.0105	1.15456	91.9249
2	4	60	2.55911	9255.36	7085.45	121.454	280.644	103.989	1.19259	-69.2841
2	4	60	2.70912	9283.77	7093.17	100.268	263.343	79.8462	1.24789	80.2993
2	4	60	2.86513	9235.2	7100.85	146.23	305.217	105.109	1.32988	289.396
2	4	60	3.01514	9223.22	7159.18	188.607	351.903	68.1039	1.41783	739.381
2	4	60	3.16515	9105.23	7289.5	363.667	527.045	44.4963	1.47162	557.438
2	4	60	3.31514	9115.21	7288.03	355.521	519.136	39.1809	1.53097	133.02
2	4	60	3.46515	9091.48	7333.48	404.735	566.951	19.8696	1.5883	172.775
2	4	60	3.61517	9077.69	7327.18	409.731	570.974	33.5366	1.64731	80.7375
2	4	60	3.76518	9034.94	7308.22	428.661	591.175	75.6378	1.71148	98.1473
2	4	60	3.94518	9051.09	7341.87	438.989	603.363	39.5607	1.77331	186.131
2	4	60	4.09518	8981.66	7340.85	490.63	652.599	85.2421	1.81077	259.248
2	4	60	4.24719	8963.9	7365.89	520.159	681.66	77.6793	1.8056	191.186
2	4	61	0	9579.16	7158.71	0	76.5133	-159.038	1.47252	225.921
2	4	61	0.156006	9535.86	7160.91	43.3518	111.758	-133.251	1.5067	204.705
2	4	61	0.306015	9549.57	7219.64	67.7317	139.156	-187.276	1.52732	80.2403
2	4	61	0.459015	9536	7197.95	58.3313	136.072	-161.912	1.53113	-40.2507
2	4	61	0.611023	9523.87	7168.64	56.1706	126.879	-131.588	1.52863	-110.141
2	4	61	0.761032	9571.77	7189.17	31.3409	102.808	-177.884	1.54243	113.791
2	4	61	0.911041	9524.61	7221.05	82.8408	161.019	-172.459	1.55968	204.564
2	4	61	1.06105	9495.07	7190.35	89.8481	164.181	-129.972	1.58638	20.5625
2	4	61	1.21906	9507.58	7210.96	88.6235	167.352	-153.825	1.61086	206.053
2	4	61	1.34506	9449.26	7228.01	147.23	222.702	-129.686	1.63832	188.469
2	4	61	1.49507	9441.18	7214.47	148.818	219.373	-114.116	1.66796	-66.1289
2	4	61	1.64508	9465	7213.23	126.511	202.862	-128.396	1.69358	122.829
2	4	61	1.82509	9414.67	7246.17	186.291	259.908	-121.504	1.71533	164.054
2	4	61	1.9511	9419.45	7240.6	179.479	253.065	-120.279	1.73325	87.7575
2	4	61	2.10109	9398.52	7259.93	207.064	284.13	-121.709	1.7473	233.697
2	4	61	2.28111	9364.63	7290.91	251.987	330.189	-123.714	1.76693	225.429
2	4	61	2.43411	9330.62	7297.56	284.695	359.203	-106.943	1.78432	199.273
2	4	61	2.55612	9297.96	7299.18	314.336	384.991	-87.1727	1.8023	374.188
2	4	61	2.73613	9255.85	7384.23	394.193	472.214	-125.082	1.82591	382.589
2	4	61	2.88614	9216.16	7396.85	434.144	511.252	-109.113	1.85664	329.181
2	4	61	3.03615	9185.78	7454.78	492.339	570.974	-133.702	1.88388	293.458
2	4	61	3.18616	9150.85	7457.67	522.323	599.295	-113.324	1.91146	396.775
2	4	61	3.33615	9095.35	7531.61	610.84	690.008	-133.743	1.9312	353.484
2	4	61	3.49017	9071.99	7528.04	627.398	706.759	-115.885	1.95196	96.5828
2	4	61	3.64018	9052.36	7523.42	640.728	719.372	-99.6523	1.96525	339.958
2	4	61	3.79018	9008.15	7610.32	728.009	808.748	-137.112	1.96548	431.734
2	4	61	3.94719	8969.19	7629.5	770.52	851.917	-126.415	1.96216	290.86
2	4	61	4.0732	8929.56	7645.48	811.739	891.067	-112.812	1.9551	342.973
2	4	61	4.2532	8869.3	7674.77	877.62	956.872	-95.8946	1.94406	365.569
2	4	62	0	9254.49	7072.93	0	273.698	114.151	1.37281	273.988
2	4	62	0.179993	9196.75	7080.93	58.2926	323.014	145.067	1.37677	160.293
2	4	62	0.330017	9177.25	7065.15	77.6306	326.598	169.688	1.36698	59.9852
2	4	62	0.480011	9184.99	7097.94	73.862	341.011	139.594	1.39631	408.378
2	4	62	0.630005	9144.02	7215.91	180.683	449.106	75.6769	1.44649	322.09
2	4	62	0.780029	9133.14	7181.73	162.987	437.644	108.842	1.48709	-74.7063
2	4	62	0.936035	9119.83	7150.53	155.415	426.243	141.259	1.52637	-86.3227
2	4	62	1.08704	9180.25	7198.85	146.172	411.142	65.381	1.56032	332.667
2	4	62	1.23904	9082.78	7260.96	254.638	527.045	80.802	1.58817	253.647
2	4	62	1.38907	9117.32	7241.87	217.614	487.752	73.0693	1.60844	-208.522
2	4	62	1.53906	9147.94	7245.18	202.541	464.484	50.7884	1.62227	290.85
2	4	62	1.68906	9064.24	7315.56	308.327	575.003	51.0906	1.63678	314.774
2	4	62	1.83908	9062.55	7292.45	291.603	558.922	69.8389	1.64633	40.3996
2	4	62	1.98907	9026.86	7290.34	314.776	587.124	94.4927	1.64636	353.65
2	4	62	2.1391	8986.17	7361.44	393.998	665.024	66.6316	1.63796	440.801
2	4	62	2.28909	8912.41	7363.08	448.563	719.372	113.171	1.63852	209.251
2	4	62	2.43912	8913.08	7371.55	453.579	727.803	106.302	1.638	112.007
2	4	62	2.59113	8888.69	7387.36	482.362	753.202	110.067	1.64807	197.021
2	4	62	2.74112	8866.48	7409.81	513.848	787.304	107.386	1.65214	156.513
2	4	62	2.89114	8869.64	7437.46	530.088	800.159	84.2963	1.64257	258.762
2	4	62	3.04114	8829.25	7486.35	593.08	864.937	73.3402	1.62918	317.563
2	4	62	3.19116	8776.2	7474.84	624.731	895.433	116.556	1.60183	101.647
2	4	62	3.34116	8780.02	7479.5	624.834	895.433	110.534	1.54605	-87.1674
2	4	62	3.49115	8825.08	7486.8	596.396	869.284	75.7219	1.47992	-43.4817
2	4	62	3.64218	8796.8	7474.95	609.179	882.344	103.082	1.40552	198.117
2	4	62	3.82217	8766.12	7522.75	663.966	934.865	86.694	1.33183	79.4162
2	4	62	3.97217	8766.69	7480.32	635.542	908.55	118.564	1.2679	176.411
2	4	62	4.12219	8701.82	7526.56	714.998	987.792	125.617	1.22871	308.413
2	4	62	4.27219	8722.28	7573.08	730.338	1001.08	76.9791	1.21141	133.076
2	4	62	4.42221	8671.78	7557.78	758.044	1027.72	121.475	1.21506	177.824
2	4	62	4.5722	8645.82	7562.88	781.36	1054.43	134.49	1.22412	144.676
2	4	62	4.73022	8630.01	7571.89	799.335	1072.28	137.947	1.2332	-28.9354
2	4	62	4.88022	8660.74	7569.23	773.856	1045.52	119.952	1.23574	-281.607
2	4	62	5.03024	8696.73	7523.86	717.237	987.792	130.981	1.22542	-59.3318
2	4	62	5.18024	8693.17	7577.31	754.634	1027.72	92.717	1.20847	29.5193
2	4	62	5.33026	8714.67	7557.86	725.644	996.648	93.4869	1.18434	671.056
2	4	62	5.48126	8543.11	7718.23	960.455	1229.72	83.5556	1.1614	955.252
2	4	62	5.63126	8466.4	7706.52	1011.19	1284.17	142.419	1.14943	15.0963
2	4	62	5.78128	8491.72	7659.7	962.353	1234.25	161.423	1.13944	159.636
2	4	62	6.23129	8388.6	7765.54	1108.82	1379.96	148.352	1.19401	258.103
2	4	62	6.38129	8372.41	7761.04	1118.73	1389.11	162.31	1.22189	210.785
2	4	62	6.68832	8302.94	7813.92	1206.03	1476.3	167.457	1.21761	219.519
2	4	62	6.84131	8293.08	7822.07	1218.82	1490.1	167.695	1.19456	-60.6822
2	4	62	6.99133	8364.58	7855.64	1185.15	1457.91	95.6501	1.16836	-533.768
2	4	62	7.15033	8527.73	7843.85	1059.47	1325.15	-1.73721	1.13488	-148.509
2	4	62	7.30035	8409.43	7836.41	1138.87	1412.02	81.0323	1.1093	657.235
2	4	62	7.45035	8369.53	7961.63	1254.18	1522.34	11.9923	1.09375	536.849
2	4	62	7.60037	8295.24	7954.47	1302.79	1573.08	65.7855	1.08955	560.787
2	4	62	7.75537	8212.99	8045.16	1424.77	1693.39	50.4015	1.10125	531.298
2	4	62	7.90536	8154.99	8041.08	1465	1735.12	91.1545	1.1545	386.691
2	4	62	8.05539	8108.78	8097.22	1536.82	1809.4	78.3923	1.25158	340.486
2	4	62	8.20538	8115	8147.64	1566.35	1837.28	35.9703	1.39598	166.47
2	4	62	8.3624	8089.37	8155.31	1590.3	1860.51	46.7296	1.54989	484.433
2	4	62	8.51239	7978.9	8215.29	1712.34	1986	72.4331	1.63592	789.812
2	4	62	8.66241	7919.96	8319.87	1826.43	2097.47	30.459	1.68039	742.997
2	4	63	0	9416.84	7077.53	0	151.59	6.82555	0.919275	426.897
2	4	63	0.151001	9443.42	7211.56	136.643	216.052	-113.311	0.92251	10.3397
2	4	63	0.303009	9510.73	7194.42	149.929	154.723	-143.092	0.955032	-150.725
2	4	63	0.453003	9503.67	7211.76	159.869	170.533	-151.947	0.997331	38.2664
2	4	63	0.633026	9479.34	7177.71	118.08	167.352	-110.204	1.0368	-38.3828
2	4	63	0.78302	9520.57	7214.62	171.915	157.866	-164.934	1.07753	295.005
2	4	63	0.912018	9411.91	7222.53	145.086	249.656	-101.576	1.13977	256.328
2	4	63	1.06204	9438.39	7223.78	147.835	229.387	-119.484	1.21062	0
2	4	63	1.21204	9412.04	7227.33	149.878	249.656	-105.351	1.26645	40.8385
2	4	63	1.39206	9408.97	7211.28	133.984	242.865	-91.0465	1.31058	44.8718
2	4	63	1.51706	9407.59	7242.65	165.378	263.343	-114.26	1.34435	237.883
2	4	63	1.66907	9371.28	7270.15	197.937	308.76	-112.07	1.37207	11.4013
2	4	63	1.81906	9383.52	7219.59	145.916	266.786	-81.1413	1.39608	-220.146
2	4	63	1.99908	9386.3	7171.75	99.0429	236.108	-46.1683	1.4211	324.551
2	4	63	2.14908	9285.72	7268.71	231.825	373.894	-55.9852	1.45289	595.958
2	4	63	2.2991	9286.17	7333	286.951	414.907	-105.473	1.51572	285.3
2	4	63	2.45309	9243.59	7353.28	325.658	460.63	-93.5295	1.57556	224.59
2	4	63	2.60611	9230.19	7369.01	346.12	483.857	-96.9086	1.62651	232.266
2	4	63	2.7561	9185.16	7390.89	389.704	531.008	-84.5412	1.66655	250.202
2	4	63	2.90613	9172.69	7417.3	418.395	558.922	-96.6518	1.69849	-14.2053
2	4	63	3.03513	9193.46	7392.78	386.368	527.045	-91.3471	1.72288	335.767
2	4	63	3.18512	9098.59	7476.91	510.674	652.599	-94.1706	1.73709	365.658
2	4	63	3.51514	9055.99	7506.16	560.3	702.565	-88.8725	1.745	236.148
2	4	63	3.66516	8998.03	7533.47	619.103	765.959	-72.0714	1.75089	282.447
2	4	63	3.81516	8995.63	7563.81	643.338	787.304	-93.5997	1.76443	156.954
2	4	63	3.96518	8985.75	7591.61	670.905	813.048	-108.338	1.7828	215.365
2	4	63	4.11517	8958.39	7618.25	708.914	851.917	-110.836	1.78984	70.2192
2	4	63	4.27219	8952.02	7584.03	687.461	834.606	-80.6807	1.79319	152.685
2	4	63	4.40018	8888.14	7602.64	745.166	895.433	-53.3361	1.78446	455.643
2	4	63	4.5502	8868.04	7683.71	817.703	961.282	-101.877	1.77743	172.816
2	4	63	4.73019	8873.4	7674.76	807.472	952.465	-98.5526	1.77284	144.414
2	4	63	4.88721	8830.73	7713.99	865.219	1009.95	-100.599	1.77156	432.481
2	4	63	5.00723	8809.07	7780.62	929.372	1072.28	-137.083	1.7774	413.206
2	4	63	5.15723	8748.06	7789.45	976.782	1121.52	-104.05	1.79221	435.972
2	4	63	5.33722	8687.96	7861.48	1070.44	1216.14	-119.52	1.81641	561.795
2	4	63	5.48724	8636.28	7942.11	1164.8	1306.93	-146.99	1.83442	424.164
2	4	63	5.63724	8588.22	7943.24	1198.36	1343.4	-116.525	1.85433	472.627
2	4	63	5.78726	8511.4	8013.89	1302.53	1448.72	-120.054	1.87792	452.262
2	4	63	5.94125	8495.14	8047.65	1338.16	1480.9	-135.099	1.91887	257.294
2	4	63	6.09128	8470.29	8085.73	1382.9	1526.94	-147.807	1.95259	306.935
2	4	64	0	9407.34	7135.5	0	196.322	-31.7536	0.711957	131.516
2	4	64	0.150024	9392.31	7146.32	18.5211	216.052	-30.5059	0.77545	-75.3219
2	4	64	0.300018	9472.42	7177.57	77.4846	173.724	-105.678	0.799786	-43.9651
2	4	64	0.450043	9413.61	7155.77	21.2174	202.862	-51.3663	0.895588	118.645
2	4	64	0.601044	9445.14	7202.53	76.9513	209.439	-107.464	0.978514	108.292
2	4	64	0.75705	9387.73	7172.56	41.9256	236.108	-47.7204	1.04878	-63.4925
2	4	64	0.910065	9436.84	7160	38.3465	189.818	-69.4503	1.12041	-107.938
2	4	64	1.06506	9439.13	7185.25	59.0325	202.862	-90.3293	1.17352	193.655
2	4	64	1.21906	9409.23	7223.4	87.9182	249.656	-100.529	1.21904	-21.5129
2	4	64	1.36908	9432.09	7166.96	40.0262	196.322	-71.7691	1.26007	-56.3666
2	4	64	1.5191	9426.53	7216.59	83.3247	232.743	-106.367	1.28857	200.523
2	4	64	1.6691	9395.2	7215.76	81.1683	256.482	-85.6659	1.30837	-44.5711
2	4	64	1.81909	9418.41	7185.2	50.921	219.373	-77.0527	1.31729	174.249
2	4	64	1.96912	9372.26	7268.8	137.836	308.76	-111.656	1.32447	286.13
2	4	64	2.11911	9362.53	7253.16	125.9	305.217	-93.4199	1.33599	35.596
2	4	64	2.2691	9376.12	7290.31	157.931	319.439	-130.624	1.39182	201.021
2	4	64	2.42413	9310.81	7286.24	178.997	366.533	-85.5325	1.44881	214.91
2	4	64	2.57413	9294.44	7295.84	196.094	384.991	-82.354	1.51133	98.7333
2	4	64	2.72415	9280.12	7295.88	204.708	396.155	-73.1636	1.55521	264.961
2	4	64	2.87415	9206.79	7314.71	268.955	464.484	-40.3178	1.59359	24.9288
2	4	64	3.02417	9285.22	7313.85	216.153	403.634	-90.2012	1.62776	12.8705
2	4	64	3.17416	9212.02	7325.12	272.223	468.346	-51.6441	1.64804	137.787
2	4	64	3.35419	9232.06	7318.84	253.646	449.106	-59.7621	1.66543	23.4614
2	4	64	3.50418	9215.6	7341.95	281.759	476.088	-66.8122	1.67529	207.162
2	4	64	3.65417	9182.77	7355.7	314.511	511.252	-56.1401	1.68239	249.414
2	4	64	3.8042	9155.16	7387.15	356.259	550.917	-62.3071	1.69517	199.062
2	4	64	3.95419	9142.39	7402.93	376.452	570.974	-66.0875	1.71477	270.232
2	4	64	4.10422	9101.78	7451.22	439.37	631.992	-76.6675	1.74571	299.658
2	4	64	4.25421	9099.79	7491.94	470.784	660.877	-106.401	1.77723	110.101
2	4	64	4.40424	9089.52	7487.93	474.569	665.024	-96.7077	1.80119	111.032
2	4	64	4.55423	9061.21	7499.83	502.539	694.189	-87.4353	1.81917	109.348
2	4	64	4.70923	9080.85	7528.86	511.203	698.374	-122.267	1.82882	54.6256
2	4	64	4.86124	9045.17	7502.35	515.504	710.959	-78.946	1.83236	167.477
2	4	64	5.01126	9025.37	7539.32	555.854	748.958	-94.2534	1.83156	221.529
2	4	64	5.16727	8944.66	7492.15	584.185	778.754	-6.11466	1.82614	195.392
2	4	64	5.31726	8977.27	7577.22	616.507	808.748	-91.9048	1.81652	114.32
2	4	64	5.46725	8938.29	7534.39	615.732	813.048	-34.0169	1.81178	199.121
2	4	64	5.62128	8915.34	7593.36	672.089	869.284	-63.9635	1.81258	113.588
2	4	64	5.7713	8926.87	7575.75	651.664	847.584	-58.0492	1.82617	145.474
2	4	64	5.9213	8911.04	7655.49	718.82	912.929	-108.39	1.84422	276.305
2	4	64	6.07129	8889.28	7656.25	734.554	930.472	-94.8265	1.86396	131.781
2	4	64	6.22131	8838.63	7632.74	755.431	952.465	-44.0235	1.87856	102.692
2	4	64	6.37131	8835.67	7644.01	765.112	961.282	-50.657	1.87365	-87.9391
2	4	64	6.52133	8906.61	7673.51	734.972	926.082	-119.2	1.85672	-234.626
2	4	65	0	9354.45	6966.89	0	129.934	131.861	1.74056	486.21
2	4	65	0.149994	9294.74	7011.67	74.6354	202.862	135.456	1.77673	276.009
2	4	65	0.300018	9276.64	7002.62	85.6168	212.741	153.985	1.80848	50.0296
2	4	65	0.480011	9284.83	7024.21	90.1765	219.373	132.151	1.8272	30.1826
2	4	65	0.630035	9290.18	7033.97	92.8963	222.702	121.235	1.84289	44.5665
2	4	65	0.780029	9289.23	7049.9	105.56	232.743	109.588	1.85221	146.939
2	4	65	0.930054	9248.45	7057.51	139.455	266.786	129.871	1.85309	204.24
2	4	65	1.08307	9236.23	7086.46	168.139	294.636	115.49	1.85521	114.403
2	4	65	1.23508	9227.03	7083.84	172.954	301.682	123.395	1.85631	70.3138
2	4	65	1.38507	9219.71	7099.25	188.872	315.871	116.282	1.85631	240.716
2	4	65	1.53506	9170.99	7128.68	244.604	373.894	125.048	1.85631	394.059
2	4	65	1.69409	9123.07	7170.5	308.204	437.644	123.906	1.85631	339.974
2	4	65	1.84708	9107.29	7221.47	354.824	479.97	95.1238	1.85631	191.136
2	4	65	1.9971	9100.33	7235.75	369.95	495.559	88.6969	1.85631	89.3696
2	4	65	2.15311	9075.4	7222.99	378.752	507.319	114.536	1.85631	317.094
2	4	65	2.2731	9026.42	7284.66	456.711	583.078	99.1135	1.87078	426.432
2	4	65	2.45511	9004.01	7339.07	511.203	636.103	72.1219	1.87905	423.176
2	4	65	2.60513	8942.24	7399.89	597.826	723.585	65.8169	1.88023	333.81
2	4	65	2.75513	8930.67	7407.66	611.444	736.252	67.3791	1.8796	127.063
2	4	65	2.90512	8892.15	7404.64	636.661	761.703	94.6715	1.87309	-140.202
2	4	65	3.05515	8956.74	7377.05	571.317	694.189	73.8257	1.86451	131.762
2	4	65	3.36017	8843.83	7437.89	694.668	821.66	100.719	1.86515	417.908
2	4	66	0	9571.4	7110.78	0	53.8556	-117.031	1.62554	-236.208
2	4	66	0.150024	9617.9	7114.08	46.6239	18.4186	-148.969	1.70614	-168.025
2	4	66	0.305023	9634.15	7107.85	62.8212	2.60415	-154.373	1.76737	61.0823
2	4	66	0.459045	9597.7	7118.46	27.3968	37.2943	-139.606	1.80613	25.7065
2	4	66	0.611023	9615.86	7099.25	45.9381	10.4703	-136.17	1.83801	45.0193
2	4	66	0.765045	9585.87	7124.94	20.2456	51.0702	-137.15	1.85463	142.707
2	4	66	0.915039	9553.68	7089.86	27.4089	53.8556	-89.6249	1.86105	56.2217
2	4	66	1.06506	9565.73	7126.86	17.0494	67.9377	-125.885	1.85876	104.422
2	4	66	1.21506	9533.59	7115.87	38.1458	85.1841	-97.0164	1.85746	211.224
2	4	66	1.37308	9483.31	7129.51	90.0582	132.998	-75.5853	1.84824	185.27
2	4	66	1.52307	9486.18	7145.37	91.9679	142.25	-89.65	1.84008	298.996
2	4	66	1.6731	9425.74	7200.84	171.255	222.702	-93.7642	1.83236	461.286
2	4	66	1.82309	9383.06	7239.36	228.043	280.644	-96.0059	1.83236	251.494
2	4	66	1.97311	9327.72	7200.96	259.824	298.155	-31.0657	1.83236	129.307
2	4	66	2.12311	9341.78	7249.75	268.397	319.439	-77.4848	1.83236	179.167
2	4	66	2.2731	9320.58	7275.69	300.176	351.903	-83.7434	1.85117	230.874
2	4	66	2.42313	9276.19	7276.62	338.596	388.705	-55.9074	1.85761	339.391
2	4	66	2.58212	9232.44	7331.18	404.312	456.782	-69.4461	1.85403	369.965
2	4	66	2.73312	9178.06	7337.35	453.926	503.393	-39.1019	1.84548	271.187
2	4	66	2.88513	9113.04	7316.74	502.507	538.954	18.6759	1.82833	0
2	4	66	3.03516	9168.23	7328.31	458.106	503.393	-25.8294	1.8101	201.124
2	4	66	3.18515	9116.8	7416.27	547.706	599.295	-59.7184	1.79221	428.636
2	4	66	3.33517	9081.68	7426.46	582.649	631.992	-44.7736	1.77957	583.931
2	4	66	3.48517	8991.23	7537.93	720.454	774.485	-71.052	1.75707	546.228
2	4	66	3.63519	8965.61	7541.25	743.159	795.87	-56.957	1.75299	274.084
2	4	66	3.81519	8915.87	7587.35	810.457	864.937	-59.7393	1.74751	383.724
2	4	67	0	9405.71	6976.25	0	96.8917	92.0488	1.59799	261.212
2	4	67	0.149994	9340.99	6962.77	66.1085	136.072	143.605	1.60606	309.737
2	4	67	0.300018	9292.76	6986.29	113.392	189.818	156.241	1.64587	20.592
2	4	67	0.450012	9352.87	6984.11	53.4201	142.25	119.585	1.68212	-53.6511
2	4	67	0.600006	9319.81	6996.51	88.2561	173.724	131.111	1.71394	268.157
2	4	67	0.750031	9284.77	7027.66	131.411	222.702	129.54	1.7476	426.5
2	4	67	0.900024	9224.37	7083.47	210.667	301.682	125.393	1.78	282.316
2	4	67	1.08005	9259.68	7143.2	221.8	315.871	56.937	1.8001	-21.3494
2	4	67	1.23004	9244.31	7094.45	200.051	294.636	104.173	1.81325	11.891
2	4	67	1.38007	9295.55	7193.9	243.938	319.439	-4.98061	1.82292	363.304
2	4	67	1.53006	9273.45	7299.85	349.584	403.634	-71.9128	1.82989	280.634
2	4	67	1.68008	9223.3	7236.35	317.683	403.634	9.11818	1.83429	138.806
2	4	67	1.83008	9165.38	7235	353.14	445.278	47.3136	1.8393	437.831
2	4	67	1.98007	9075.23	7269.49	441.821	534.978	79.1537	1.84577	395.786
2	4	67	2.2811	8999.88	7314.6	528.373	623.785	93.4553	1.87962	269.96
2	4	67	2.43109	8988.69	7352.23	561.484	656.735	72.0156	1.90688	360.778
2	4	67	2.58112	8913.26	7378.38	635.774	732.025	100.977	1.91983	250.926
2	4	67	2.73114	8936.54	7409.22	638.417	732.025	62.389	1.92975	255.727
2	4	67	2.88113	8851.19	7425.2	713.473	808.748	105.598	1.93713	370.78
2	4	67	3.03113	8821.39	7444.11	748.542	843.255	110.556	1.93906	347.249
2	4	67	3.18115	8798.07	7527.83	820.642	912.929	62.0847	1.93552	369.597
2	4	67	3.48215	8722.54	7586.05	915.736	1009.95	66.9567	1.93701	383.039
2	4	67	3.63217	8670.03	7642.86	992.768	1085.69	58.0199	1.94087	449.75
2	4	67	3.79016	8605.65	7660.73	1052.91	1148.48	86.4048	1.94774	471.034
2	4	67	4.09219	8448.69	7718.8	1211.31	1302.37	144.647	1.97608	416.509
2	4	67	4.24719	8443.4	7768.33	1246.37	1338.84	110.525	1.99148	180.575
2	4	67	4.54721	8410.45	7797.84	1290.56	1384.54	109.616	2.023	152.325
2	4	68	0	9280.09	6900.08	0	145.354	230.721	1.42999	-41.3195
2	4	68	0.149994	9280.7	6894.35	5.76247	139.156	234.751	1.46387	-89.826
2	4	68	0.307007	9315.81	6902.74	35.8117	117.776	205.938	1.47614	-10.0456
2	4	68	0.457001	9281.03	6889.97	10.1535	136.072	237.919	1.4996	91.0111
2	4	68	0.610016	9288.15	6911.23	13.7579	145.354	216.989	1.53951	70.9825
2	4	68	0.764038	9289.94	6934.87	36.157	157.866	197.632	1.57908	103.844
2	4	68	0.914032	9268.93	6939.76	41.2199	176.924	207.267	1.58863	42.2207
2	4	68	1.06406	9302.51	6967.07	70.6365	170.533	164.824	1.57833	64.6556
2	4	68	1.21405	9274.24	6974.93	75.0785	196.322	176.811	1.55535	96.851
2	4	68	1.36404	9264.24	6968.54	70.2701	199.587	188.121	1.53337	0
2	4	68	1.51407	9273	6973.04	73.3031	196.322	179.058	1.5179	-9.89502
2	4	68	1.69406	9279.68	6984.66	84.5767	196.322	165.86	1.50228	184.827
2	4	68	1.82108	9241.37	7022.96	128.837	253.065	160.932	1.47447	279.329
2	4	68	1.97107	9225.33	7036.73	147.214	273.698	160.629	1.4494	150.29
2	4	68	2.12109	9206.95	7052.99	169.505	298.155	159.944	1.43898	182.065
2	4	68	2.30112	9198.97	7099.29	215.096	333.788	129.576	1.43052	0
2	4	68	2.45111	9215.17	7066.84	178.948	298.155	144.052	1.42929	0
2	4	68	2.6051	9193.2	7096.69	214.957	333.788	135.276	1.43707	211.468
2	4	68	2.75711	9145.05	7083.85	228.049	362.864	176.055	1.44859	243.669
2	4	68	2.90714	9139.3	7146.42	283.733	407.384	131.866	1.458	-120.881
2	4	68	3.05713	9194.5	7083.97	202.831	326.598	144.187	1.46502	149.353
2	4	68	3.21216	9109.82	7180.48	328.054	452.94	124.81	1.48438	236.781
2	4	68	3.33514	9133.89	7115.43	260.293	392.426	159.06	1.51504	-125.52
2	4	68	3.51517	9125.19	7137.17	283.208	414.907	148.034	1.55372	183.367
2	4	68	3.66516	9088.29	7153.48	317.805	452.94	159.332	1.59395	191.012
2	4	68	3.81519	9077.86	7171.46	338.449	472.214	152.316	1.63157	440.646
2	4	68	3.94217	9008.89	7249.24	442.107	575.003	137.473	1.67624	467.046
2	4	68	4.12219	8961.9	7258.8	479.507	615.6	160.564	1.73217	247.661
2	4	68	4.27219	8932.71	7286.98	519.969	656.735	157.986	1.77565	243.941
2	4	68	4.42722	8910.68	7315.99	556.284	690.008	150.159	1.81277	363.581
2	4	68	4.54919	8862.15	7361.32	622.429	757.45	147.087	1.85524	450.21
2	4	68	4.72922	8802.93	7398.08	689.7	825.972	157.552	1.88942	273.12
2	4	68	4.87921	8793.47	7421.18	712.988	847.584	146.127	1.91662	249.847
2	4	68	5.00723	8764.37	7457.3	759.251	895.433	137.574	1.93594	361.409
2	4	68	5.15723	8707.91	7472.62	809.438	948.061	162.632	1.9479	333.561
2	4	68	5.33725	8664.76	7511.66	867.561	1005.51	161.044	1.95728	349.344
2	4	68	5.48724	8633.32	7561.99	925.435	1063.35	143.304	1.96077	416.601
2	4	68	5.63727	8552.48	7574.75	992.271	1130.5	186.262	1.95968	283.745
2	4	68	5.78726	8556.73	7606.77	1011.27	1148.48	159.199	1.96167	240.249
2	4	68	5.93729	8489.27	7613.92	1065.35	1202.58	197.749	1.96925	285.889
2	4	68	6.08728	8447.57	7611.68	1095.2	1234.25	226.611	1.9901	393.392
2	4	68	6.23727	8388.61	7675.64	1181.62	1320.59	216.53	1.97977	575.64
2	4	69	0	9480.22	7226.35	0	201.616	-145.335	1.81565	68.3306
2	4	69	0.30002	9444.87	7218.9	36.1247	222.116	-117.207	1.73886	-35.3529
2	4	69	0.45603	9462.13	7182.6	47.3357	185.494	-100.016	1.70909	-170.981
2	4	69	0.607029	9458.56	7150.77	78.6233	169.624	-73.1074	1.69377	290.725
2	4	69	1.06305	9299.97	7258.32	183.06	361.97	-56.3452	1.73598	384.541
2	4	69	1.21606	9257.22	7274.47	228.129	403.821	-41.9188	1.75747	91.0933
2	4	69	1.36807	9279.39	7280.09	207.891	389.755	-60.2448	1.77471	124.775
2	4	69	1.52108	9272.38	7355.02	244.448	441.88	-114.032	1.78115	171.459
2	4	69	1.67208	9262.27	7340.25	245.919	441.88	-96.2047	1.78115	161.651
2	4	69	1.82209	9222.71	7373.38	296.524	490.539	-97.0638	1.78115	191.889
2	4	69	1.9771	9207.17	7369.41	308.258	500.41	-84.1926	1.78115	146.797
2	4	69	2.1271	9199.09	7411.23	336.469	535.313	-111.628	1.78115	319.882
2	4	69	2.27711	9148.55	7448.41	399.142	596.378	-108.788	1.7777	438.355
2	4	69	2.43312	9078.49	7476.52	473.259	669.458	-86.6659	1.78212	542.103
2	4	69	2.59012	9008.57	7547.83	570.79	766.061	-98.332	1.79701	331.322
2	4	69	2.74113	9026.12	7577.08	573.772	771.509	-132.109	1.82232	-17.545
2	4	69	2.90014	9017.38	7547.94	563.598	760.622	-103.931	1.85397	104.954
2	4	69	3.05414	8986.06	7576.9	605.866	804.36	-106.844	1.88334	178.337
2	4	69	3.20715	8969.36	7573.38	617.584	815.373	-93.6335	1.90434	345.702
2	4	69	3.36016	8893.79	7627.53	710.525	910.152	-88.4922	1.90159	384.774
2	4	69	3.51217	8892.72	7664.45	732.862	932.737	-116.57	1.88771	225.324
2	4	69	3.66217	8827.94	7662.52	784.674	978.202	-74.5284	1.84557	303.102
2	4	70	0	9437.72	7126.1	0	169.624	-40.8178	1.86821	461.083
2	4	70	0.150009	9387.82	7172.93	68.4296	238.79	-45.529	1.91763	258.636
2	4	70	0.300011	9396.41	7200.12	84.7642	247.217	-72.0297	1.94015	-27.8894
2	4	70	0.45002	9407.5	7182.29	63.7985	230.423	-65.2369	1.94103	112.066
2	4	70	0.60603	9383.9	7237.53	123.746	281.511	-93.1223	1.93485	166.942
2	4	70	0.756042	9388.27	7243.69	127.569	281.511	-100.665	1.92239	177.149
2	4	70	0.90604	9340.56	7268.07	172.034	334.658	-89.4643	1.91023	237.664
2	4	70	1.05605	9319.37	7267.89	184.695	352.812	-75.9923	1.90122	152.599
2	4	70	1.20606	9308.27	7301.93	218.346	380.441	-95.4012	1.89978	201.481
2	4	70	1.35607	9286.62	7326.34	250.849	413.261	-100.719	1.9023	333.118
2	4	70	1.50707	9232.49	7368.83	317.862	480.713	-99.6656	1.90381	320.338
2	4	70	1.65908	9193.67	7369.94	344.983	510.326	-76.1428	1.89088	281.252
2	4	70	1.80909	9154.76	7408.6	399.843	565.656	-81.7313	1.86941	156.98
2	4	70	2.1091	9166.21	7443.08	417.365	580.97	-115.739	1.82609	85.5044
2	4	70	2.28911	9156.08	7472.91	446.764	606.7	-132.575	1.80687	236.144
2	4	70	2.43912	9126.79	7522.55	503.834	658.903	-152.823	1.79055	386.917
2	4	70	2.58912	9065.49	7547.55	562.291	722.779	-133.803	1.77664	347.6
2	4	70	2.71613	9054.18	7582.52	596.175	755.191	-153.939	1.7638	87.9046
2	4	70	2.89614	9025.76	7541.85	585.285	749.768	-104.444	1.7516	49.4449
2	4	70	3.04615	9038.15	7586.25	609.421	771.509	-146.809	1.74174	181.969
2	4	70	3.19615	9015.76	7612.79	644.137	804.36	-153.423	1.73219	127.843
2	4	70	3.34616	8995.05	7596.04	645.6	809.863	-127.386	1.72042	0
2	4	70	3.49617	9018.27	7614.45	643.755	804.36	-156.297	1.69943	92.0808
2	4	70	3.64618	8966.14	7607.7	674.034	837.489	-118.353	1.66721	369.516
2	4	70	3.95119	8883.19	7714.46	808.496	972.498	-149.598	1.60058	435.27
2	4	70	4.1012	8813.13	7733.42	871.176	1035.55	-120.5	1.59778	182.147
2	4	70	4.55122	8787.91	7774.45	917.933	1081.79	-136.699	1.72225	102.764
2	4	71	0	9567.61	7147	0	83.4609	-139.376	1.59015	-385.833
2	4	71	0.150013	9636.59	7141.93	69.1628	25.5808	-179.365	1.62074	-11.8078
2	4	71	0.300011	9584.96	7161.51	22.6139	79.9184	-161.606	1.63738	55.0509
2	4	71	0.45002	9618.32	7145.3	50.7357	42.0965	-170.317	1.66717	167.722
2	4	71	0.60503	9546.95	7195.78	52.9762	131.077	-163.953	1.69166	324.809
2	4	71	0.759041	9526.31	7188.27	58.3847	142.469	-145.059	1.69166	75.186
2	4	71	0.910042	9564.02	7255.33	108.388	154.01	-220.823	1.69166	141.991
2	4	71	1.06205	9509.82	7236.85	106.834	185.494	-172.2	1.69166	239.231
2	4	71	1.21206	9462.5	7245.73	144.206	226.262	-149.14	1.69166	13.3563
2	4	71	1.36206	9513.12	7246.55	113.481	189.501	-181.802	1.69166	83.9656
2	4	71	1.51207	9484.92	7311.47	184.085	251.453	-214.257	1.69166	563.581
2	4	71	1.66808	9401.59	7387.44	292.191	361.97	-220.601	1.69166	409.474
2	4	71	1.82708	9367.95	7375.27	303.272	380.441	-189.951	1.69166	113.101
2	4	71	1.95509	9352.29	7376.3	314.553	394.431	-180.886	1.69166	203.721
2	4	71	2.1051	9339.51	7426.19	360.52	437.08	-211.601	1.69166	94.4008
2	4	71	2.2551	9324.54	7391.19	344.545	422.752	-174.984	1.71703	297.669
2	4	71	2.43511	9234.53	7459.39	456.649	535.313	-171.368	1.73893	604.528
2	4	71	2.58512	9156.57	7502.12	543.199	622.259	-155.629	1.77306	394.396
2	4	71	2.73513	9125.34	7510.41	572.421	653.639	-142.451	1.78958	209.191
2	4	72	0	9426.49	7243.21	0	251.453	-124.431	1.72642	-623.753
2	4	72	0.150002	9501.52	7184.33	95.377	157.889	-126.29	1.73346	187.931
2	4	72	0.300011	9395.26	7290.1	56.3328	307.834	-141.08	1.78295	741.796
2	4	72	0.45002	9317.37	7314.47	130.33	380.441	-110.879	1.82123	273.059
2	4	72	0.600021	9333.47	7348.07	140.168	389.755	-147.109	1.84296	15.5006
2	4	72	0.750031	9313.77	7317.84	135.186	385.092	-111.229	1.8594	189.151
2	4	72	0.901039	9278.88	7368.89	193.864	446.692	-128.901	1.87461	383.085
2	4	72	1.05106	9235.48	7400.35	247.343	500.41	-126.053	1.88483	336.816
2	4	72	1.20905	9199.46	7440.49	300.765	550.436	-134.623	1.89457	162.421
2	4	72	1.35906	9199.76	7438.14	299	550.436	-132.972	1.90151	222.073
2	4	72	1.50907	9152.24	7488.08	367.664	617.063	-141.981	1.90796	343.988
2	4	72	1.65908	9116.86	7500.23	402.408	653.639	-129.207	1.91394	192.283
2	4	72	1.80908	9105.17	7519.83	423.986	674.75	-137.13	1.91425	329.697
2	4	72	1.96709	9020.63	7542.2	504.096	755.191	-101.493	1.91557	327.59
2	4	72	2.1211	9034.89	7592.91	525.01	776.964	-149.936	1.91479	232.751
2	4	72	2.27311	8993.84	7619.43	573.346	826.416	-144.867	1.92565	366.566
2	4	72	2.42311	8920.21	7630.1	637.178	887.671	-107.021	1.9371	275.431
2	4	72	2.57713	8913.21	7655.82	658.561	910.152	-122.675	1.93439	219.954
2	4	72	2.73113	8874.88	7681.53	704.554	955.421	-118.698	1.93427	299.078
2	4	72	2.88113	8863.08	7737.99	749.826	1001.07	-155.332	1.93461	321.541
2	4	72	3.03414	8810.81	7754.93	800.573	1052.85	-135.818	1.93403	362.266
2	4	72	3.18415	8771.02	7802.12	861.407	1110.85	-147.723	1.93114	290.515
2	4	72	3.33415	8754.24	7829.49	891.986	1140.01	-158.577	1.92861	136.18
2	4	72	3.48416	8761.85	7852.72	901.8	1151.7	-181.437	1.92374	210.068
2	4	72	3.64117	8721.24	7883.64	952.642	1204.5	-180.168	1.91871	267.912
2	4	72	3.79118	8722.91	7933.01	985.318	1233.96	-219.736	1.91103	426.539
2	4	72	3.94618	8659.11	8022.11	1093.42	1334.6	-249.373	1.89958	427.415
2	4	72	4.09619	8634.27	8035.19	1120.2	1364.32	-244.042	1.89592	196.284
2	4	72	4.24921	8596.33	8034.61	1146.94	1394.08	-219.874	1.88672	19.5041
2	4	72	4.4012	8625.07	8034.29	1126.09	1370.27	-237.594	1.88099	59.1741
2	4	72	4.55122	8587.36	8048.96	1163.34	1411.95	-225.479	1.87681	556.469
2	4	72	4.70123	8495.28	8133.79	1288.52	1537.23	-234.181	1.84141	835.108
2	4	73	0	9334.7	7073.72	0	217.986	64.9559	0.611415	-27.4349
2	4	73	0.150009	9336.38	7071.63	2.6754	213.87	65.4888	0.617825	-94.6259
2	4	73	0.301025	9324.75	7018.97	55.6447	189.501	113.629	0.57968	-54.1757
2	4	73	0.451035	9329.21	7037.19	36.9387	197.562	96.6967	0.523166	81.2302
2	4	73	0.601028	9335.62	7070.08	3.75199	213.87	67.1693	0.517253	109.537
2	4	73	0.751038	9304.36	7056.65	34.8099	230.423	97.3496	0.593778	-40.1752
2	4	73	0.906052	9315.03	7025.37	52.1972	201.616	114.827	0.662347	-27.235
2	4	73	1.05605	9300.48	7044.03	45.2981	222.116	109.586	0.729232	180.28
2	4	73	1.20607	9303.09	7094.96	38.0801	255.703	68.4698	0.793458	41.1946
2	4	73	1.35907	9311.33	7074.94	23.3962	234.599	78.7632	0.855109	-41.9355
2	4	73	1.50908	9308.81	7087.37	29.2638	242.996	70.7496	0.917635	-55.3756
2	4	73	1.65909	9300.27	7037.21	50.1794	217.986	115.003	0.983881	-97.0814
2	4	73	1.8091	9315.79	7048.98	31.1375	213.87	96.0685	1.04856	55.3784
2	4	73	1.95909	9283.74	7038.92	61.7066	234.599	124.116	1.10317	139.442
2	4	73	2.1091	9288.22	7081.54	47.1289	255.703	88.2662	1.10317	170.869
2	4	73	2.25911	9261.96	7096.85	76.3239	285.863	92.971	1.14099	100.527
2	4	73	2.40912	9255.36	7085.45	80.2023	285.863	105.973	1.18406	-57.7333
2	4	73	2.55913	9283.77	7093.17	54.5138	268.542	82.04	1.24593	86.2941
2	4	73	2.71513	9235.2	7100.85	103.133	312.271	106.756	1.33517	290.32
2	4	73	2.86514	9223.22	7159.18	140.469	357.384	69.0383	1.42867	726.7
2	4	73	3.01515	9105.23	7289.5	314.991	530.294	42.0535	1.48521	543.006
2	4	73	3.16515	9115.21	7288.03	306.766	520.288	36.9539	1.54399	134.854
2	4	73	3.31516	9091.48	7333.48	355.857	570.75	16.5638	1.60174	185.204
2	4	73	3.46518	9077.69	7327.18	360.961	575.855	30.0507	1.66064	85.4148
2	4	73	3.61519	9034.94	7308.22	380.589	596.378	71.6657	1.72331	93.4688
2	4	73	3.79518	9051.09	7341.87	390.307	606.7	35.342	1.78345	189.469
2	4	73	3.94519	8981.66	7340.85	442.717	658.903	79.7306	1.81887	278.06
2	4	73	4.0972	8963.9	7365.89	472.075	690.679	71.412	1.813	209.043
2	4	74	0	9718.6	7086.51	0	-70.9053	-189.188	1.04892	578.453
2	4	74	0.150009	9594.53	7075.64	124.547	15.8679	-101.48	1.00103	494.491
2	4	74	0.305008	9520.42	7082.9	198.209	79.9184	-59.9111	0.988157	172.114
2	4	74	0.461014	9567.61	7124.93	155.806	69.3962	-122.338	1.02602	154.876
2	4	74	0.611023	9488.65	7120.62	232.467	127.313	-68.8575	1.09675	35.0721
2	4	74	0.761032	9579.16	7158.71	157.026	79.9184	-155.758	1.15817	-36.575
2	4	74	0.917038	9535.86	7160.91	197.304	116.12	-129.956	1.21335	204.405
2	4	74	1.06705	9549.57	7219.64	215.16	142.469	-184.056	1.25788	74.3712
2	4	74	1.22005	9536	7197.95	213.921	138.655	-158.682	1.28957	-37.351
2	4	74	1.37206	9523.87	7168.64	211.341	131.077	-128.332	1.31271	-111.172
2	4	74	1.52206	9571.77	7189.17	179.158	105.08	-174.588	1.3398	102.352
2	4	74	1.67207	9524.61	7221.05	236.084	161.784	-169.334	1.36603	202.043
2	4	74	1.82208	9495.07	7190.35	246.477	165.696	-126.863	1.39656	25.4512
2	4	74	1.98009	9507.58	7210.96	244.988	169.624	-150.737	1.42537	213.252
2	4	74	2.10609	9449.26	7228.01	304.25	226.262	-127.04	1.4558	190.18
2	4	74	2.2561	9441.18	7214.47	305.508	222.116	-111.439	1.51658	-68.5861
2	4	74	2.40611	9465	7213.23	283.501	205.685	-125.56	1.58446	127.665
2	4	74	2.58612	9414.67	7246.17	343.312	264.248	-119.26	1.65217	163.45
2	4	74	2.71213	9419.45	7240.6	336.504	255.703	-117.952	1.70735	78.3158
2	4	74	2.86212	9398.52	7259.93	364.041	285.863	-119.733	1.74507	225.594
2	4	74	3.04214	9364.63	7290.91	408.744	330.153	-122.375	1.76505	228.532
2	4	74	3.19514	9330.62	7297.56	441.67	361.97	-106.1	1.78202	199.769
2	4	74	3.31715	9297.96	7299.18	471.351	385.092	-86.7922	1.79973	360.789
2	4	74	3.49716	9255.85	7384.23	550.251	470.934	-126.352	1.82306	379.48
2	4	74	3.64717	9216.16	7396.85	590.56	510.326	-111.192	1.85327	332.701
2	4	74	3.79718	9185.78	7454.78	647.698	570.75	-137.136	1.88022	304.006
2	4	74	3.94719	9150.85	7457.67	678.303	601.534	-117.435	1.90842	399.758
2	4	74	4.09718	9095.35	7531.61	765.869	690.679	-140.128	1.92921	345.888
2	4	74	4.25121	9071.99	7528.04	782.981	706.69	-122.687	1.95077	87.9135
2	4	74	4.40121	9052.36	7523.42	796.725	717.407	-106.783	1.96455	343.908
2	4	74	4.55121	9008.15	7610.32	882.673	809.863	-146.743	1.96553	427.298
2	4	74	4.70822	8969.19	7629.5	925.446	848.591	-137.255	1.96357	294.743
2	4	74	4.83423	8929.56	7645.48	966.969	893.281	-124.886	1.95633	349.102
2	4	74	5.01424	8869.3	7674.77	1033.13	955.421	-109.936	1.94543	345.209
2	4	75	0	9510.73	7194.42	0	157.889	-139.938	1.62218	104.528
2	4	75	0.149994	9503.67	7211.76	18.7196	173.568	-148.882	1.6701	35.5583
2	4	75	0.330017	9479.34	7177.71	35.5583	169.624	-107.122	1.70322	-35.7043
2	4	75	0.480011	9520.57	7214.62	22.4724	161.784	-161.798	1.72733	293.303
2	4	75	0.609009	9411.91	7222.53	102.743	251.453	-99.1852	1.76521	245.998
2	4	75	0.759033	9438.39	7223.78	78.0736	230.423	-116.89	1.77283	0
2	4	75	0.909027	9412.04	7227.33	104.032	251.453	-103.005	1.77862	50.888
2	4	75	1.08905	9408.97	7211.28	103.149	247.217	-88.6168	1.78249	56.0262
2	4	75	1.21405	9407.59	7242.65	113.853	268.542	-112.069	1.78314	234.842
2	4	75	1.36606	9371.28	7270.15	158.686	312.271	-110.46	1.78462	169.713
2	4	75	1.84607	9285.72	7268.71	236.953	375.804	-55.4212	1.79975	167.816
[truncated: 5,115 more rows]

## Sheet: OSM-3
Single molecule tracks of OSM-3
Below are the details of all single molecule tracks of OSM-3. This data was used to plot the following data in the manuscript:
Figure 3A: Time (Column D) vs Distance (Column H) plot
Figure 3B: Distribution of docking locations for individual tracks (Column M-N)
Figure 3I: Velocity along cilia length (Column Q-S). Velocity measured over bins of 100nm with column Q indicating the center of the bin.
Figure 4E: Single-molecule localization map of kinesin-II (Column H-I) for moving localizations. Moving localizations: Localizations for which alpha-value (Column J) > 1.2
Figure 4G: Width of the distribution of single-molecule localizations with respect to the ciliary spline, along the ciliary length (Column V-W)
Supplementary Figure 4A: Measured pause time distribution (Column O). Only for tracks that moved > 300 nm
												Parameters for individual tracks
												Docking Location				Velocity over cilia length (moving localizations; alpha > 1.2)					Width of distribution of single-molecule localizations
Worm #	Cilia #	Track #	time (s)	x-position (nm)	y-position (nm)	Distance from origin (nm)	Distance along spline (nm)	Distance perpendicular to spline (nm)	alpha	P2P velocity (nm/s)		Distance along spline (nm)	Distance perpendicular to spline (nm)	Measured pause time (s)		Length (nm)	Velocity (nm/s)	Error (nm/s)	N		Distance along spline(nm)	Distance perpendicular to spline
1	1	1	0	7050.2	4349.85	0	87.2801	-177.276	1.9203	171.066		100.111	-172.996	0.71		-50	138.86	121.247	15		206.431	183.844
1	1	1	0.150009	7057.35	4377.28	28.3445	112.942	-168.717	1.8965	143.846		542.074	-12.4927	0.62		50	154.383	65.6543	74		272.377	170.064
1	1	1	0.307011	7106.06	4367.59	58.6029	131.442	-215.118	1.85706	84.4938		470.875	-86.0993	0.22		150	151.363	22.4446	327		324.146	155.659
1	1	1	0.45702	7083.82	4390.74	52.9289	138.882	-183.987	1.81628	62.1353		364.206	115.556	0.95		250	194.131	16.7249	517		372.207	147.722
1	1	1	0.607029	7069.08	4410.38	63.4044	150.084	-161.081	1.8005	226.527		251.194	-182.063	0.54		350	220.583	18.4633	666		419.501	142.225
1	1	1	0.75703	7078.47	4474.92	128.219	206.843	-134.991	1.7969	291.764		1043.27	18.305	0.18		450	284.25	15.2865	607		467.828	135.781
1	1	1	0.90704	7095.84	4501.37	158.239	237.616	-135.886	1.79962	180.25		63.4607	120.085	1.07		550	316.386	18.4809	597		517.174	135.686
1	1	1	1.05705	7092.53	4528.86	183.947	260.922	-118.657	1.8113	155.992		691.921	-93.6829	0.19		650	347.929	18.5463	610		566.208	132.462
1	1	1	1.20706	7111.62	4546.2	205.731	284.417	-125.872	1.8261	276.839		243.593	114.118	0.27		750	370.983	19.1934	560		616.006	126.622
1	1	1	1.35706	7123.5	4609.19	269.495	343.975	-103.226	1.83416	192.629		173.661	-144.586	0.55		850	404.466	18.7346	516		666.256	128.844
1	1	1	1.53707	7130.2	4606.82	269.136	347.987	-110.196	1.83661	48.7129		206.864	-104.747	0.59		950	432.851	21.0988	531		717.744	124.427
1	1	1	1.68708	7108.72	4634.99	291.085	360.052	-77.2093	1.83769	243.525		233.138	67.2622	0.23		1050	476.529	21.0892	435		770.98	127.025
1	1	1	1.83709	7144.4	4685.37	348.487	421.049	-81.6681	1.84121	204.654		197.084	234.209	0.21		1150	499.08	22.0224	389		826.116	124.348
1	1	1	1.96509	7128.7	4690.2	349.279	416.948	-65.7294	1.84121	160.997		113.816	175.884	0.31		1250	546.481	29.6348	337		882.698	122.975
1	1	1	2.1451	7146.32	4742.69	404.428	470.637	-53.7634	1.84121	353.414		422.529	76.4559	0.46		1350	568.896	31.9701	293		940	124.822
1	1	1	2.29511	7212.78	4776.72	456.776	533.582	-93.314	1.83462	466.106		560.43	-68.3167	0.48		1450	603.105	50.0293	238		999.98	124.856
1	1	1	2.44511	7216.88	4866.2	542.587	610.474	-51.0929	1.83116	502.726		439.793	-146.78	0.39		1550	642.999	41.1308	237		1065.18	128.086
1	1	1	2.59512	7254.12	4926.49	611.635	684.403	-52.3683	1.83646	158.971		308.107	-36.0217	0.52		1650	643.496	33.0887	189		1138.45	137.013
1	1	1	2.74513	7262.43	4890.37	580.691	658.169	-77.9249	1.8523	205.983		231.722	-62.6695	1.63		1750	627.369	41.5803	173		1221.16	145.65
1	1	1	2.89514	7306.79	4968.84	670.063	746.203	-76.1664	1.86666	487.1		231.724	200.767	0.68		1850	643.857	57.2931	147		1313.87	154.204
1	1	1	3.04514	7357.35	5005.68	724.183	804.302	-101.031	1.8792	374.383		1615.69	117.634	0.12		1950	628.079	54.7295	137		1420.91	162.241
1	1	1	3.19515	7347.51	5074.35	783.127	858.521	-57.7501	1.88973	332.713		136.771	189.782	0.34		2050	605.699	63.0508	146		1545.21	166.95
1	1	1	3.34516	7386.43	5106.63	828.102	904.123	-74.9692	1.88907	530.238		227.95	-66.0399	0.23		2150	644.973	66.6108	115		1695.36	170.265
1	1	1	3.49916	7433.84	5213.91	945.396	1019.72	-61.6553	1.87523	580.777		174.689	55.1489	0.23		2250	616.365	53.1043	118		1874.77	167.055
1	1	1	3.64917	7461.35	5264.19	1002.52	1080.68	-60.0002	1.86474	411.757		114.05	-252.999	0.2		2350	611.287	61.5323	108		2090.54	163.253
1	1	1	3.80818	7516.96	5312.17	1069.54	1146.96	-83.7584	1.86655	508.697		178.477	-209.535	0.79		2450	601.119	50.6847	106		2575.33	151.959
1	1	1	3.95819	7550.91	5395.44	1159.3	1237.88	-71.0104	1.88347	606.113		201.318	-43.5883	0.22		2550	663.52	76.8407	81
1	1	2	0	7139.05	4817.31	0	529.353	-9.27803	1.9203	169.599		693.774	-95.1519	0.2		2650	645.598	50.9972	72
1	1	2	0.150009	7157.12	4834.91	25.2264	554.794	-15.7074	1.8965	97.3663		1080.43	-163.321	0.23		2750	667.623	94.5217	82
1	1	2	0.305008	7172.12	4830.9	35.7587	559.05	-30.6476	1.85706	181.363		205.081	181.332	0.77		2850	683.733	82.5443	55
1	1	2	0.457016	7168.62	4895.13	83.2546	610.474	5.59637	1.81628	227.491		308.212	-120.827	0.15		2950	777.318	96.4533	50
1	1	2	0.607025	7191.19	4900.35	98.0568	627.757	-11.5625	1.8005	368.1		315.768	-8.16736	1.14		3050	729.976	146.027	32
1	1	2	1.05704	7288.34	5078.6	300.938	831.342	-4.57656	1.8113	437.729		304.279	218.336	1.07		3150	738.065	164.534	29
1	1	2	1.20705	7335.83	5121.09	361.949	890.403	-24.0596	1.8261	393.717		614.605	-52.6978	0.55		3250	765.873	217.573	17
1	1	3	0	7158.99	4688.56	0	429.265	-92.5229	1.91031	554.757		246.975	231.55	1.6		3350	797.594	149.742	12
1	1	3	0.150009	7190.12	4765.39	82.8901	512.484	-79.6756	1.9047	410.206		288.978	-92.176	0.56
1	1	3	0.306015	7182.88	4821.04	134.617	554.794	-44.951	1.90215	348.441		634.48	77.5875	0.15
1	1	3	0.456009	7279.06	4836.29	190.368	619.107	-119.802	1.90062	371.197		2908.08	-13.4843	0.28
1	1	3	0.608017	7250.64	4909.63	239.311	666.896	-57.9453	1.90153	303.567		388.776	199.798	0.72
1	1	3	0.758026	7286.78	4938.99	281.147	710.789	-74.1113	1.90764	323.683		753.512	138.786	0.33
1	1	3	0.908035	7271.7	5010.56	341.156	764.007	-24.7529	1.91948	447.058		669.941	115.185	0.23
1	1	3	1.05804	7340.77	5062.42	415.702	844.915	-57.9813	1.91948	375.677		673.875	32.2611	0.57
1	1	3	1.20805	7380.13	5078.62	448.384	876.717	-83.7193	1.91948	412.203		-42.1333	-65.2366	0.54
1	1	3	1.35806	7415.31	5160.94	537.438	968.583	-72.4417	1.91948	554.575		174.331	-101.262	0.52
1	1	3	1.50807	7446.25	5228.96	612.006	1043.1	-64.7676	1.91948	515.445		655.071	99.5693	0.13
1	1	3	1.65807	7513.34	5284.77	693.567	1123.22	-94.4579	1.91948	505.254		494.613	137.374	0.24
1	1	3	1.80807	7536.29	5355.54	766.295	1194.68	-78.5388	1.91948	591.563		567.931	133.732	0.15
1	1	3	1.9581	7579.1	5454.98	874.011	1300.71	-65.3166	1.91948	702.012		179.506	228.992	0.57
1	1	3	2.11209	7625.69	5551.81	981.332	1408.1	-56.5901	1.91948	866.88		544.983	150.446	0.14
1	1	3	2.72212	7882.93	6043.5	1536.21	1963.02	-29.5924	1.94462	879.059		177.667	-180.704	0.59
1	1	3	2.87314	7913.28	6156.44	1650.34	2077.11	1.52995	1.96436	656.433		678.52	91.9478	0.39
1	1	3	3.02315	7974.01	6214.99	1730.39	2160.63	-21.2497	1.99053	556.763		181.312	208.188	0.57
1	1	4	0	6926.82	4719.73	0	335.967	122.263	1.68358	313.722		552.702	-123.584	0.56
1	1	4	0.180023	6966.2	4758.8	55.4738	392.445	108.849	1.65469	-48.3439		302.79	-213.978	0.68
1	1	4	0.330017	6928.86	4697.11	22.7169	320.013	108.764	1.64884	-119.4		398.747	-190.83	0.28
1	1	4	0.485046	6930.24	4738.83	19.4022	356.025	129.256	1.63568	371.669		396.384	-254.776	0.39
1	1	4	0.63504	6958.13	4811.94	97.374	433.381	143.205	1.63209	171.897		2272.36	-121.76	0.13
1	1	4	0.935059	6946.63	4821.06	103.241	433.381	157.762	1.63345	101.297		223.356	-51.0644	0.13
1	1	4	1.08508	6978.62	4851.73	141.792	478.969	146.142	1.6451	328.503		579.884	-215.658	0.13
1	1	4	1.24008	7062.78	4864.32	198.469	533.582	80.4068	1.6451	332.565		340.355	-269.28	0.29
1	1	4	1.39008	7063.54	4920.9	243.232	580.399	108.703	1.6451	256.292		132.771	-207.266	0.32
1	1	4	1.5401	7062.44	4954.57	271.186	610.474	126.854	1.6451	92.3419		131.95	98.0349	0.25
1	1	4	1.6691	7058.97	4952.33	267.513	606.164	128.691	1.6451	451.416		981	215.56	0.55
1	1	4	1.82111	7119.69	5066.55	396.839	737.325	134.64	1.6451	341.911		-64.9818	186.173	0.47
1	1	4	1.9751	7136.01	5029.55	373.826	710.789	101.761	1.6451	-171.815		484.865	40.0138	0.96
1	1	4	2.12912	7136.62	4997.21	347.87	684.403	84.7796	1.6451	515.837		574.674	73.6369	0.14
1	1	4	2.27911	7212.17	5166.88	530.435	867.612	105.826	1.63961	671.407		851.761	-17.9399	0.35
1	1	4	2.42914	7182.36	5201.37	545.226	885.837	148.999	1.6419	441.743		778.823	-38.499	0.15
1	1	4	2.74014	7268.99	5370.49	735.23	1071.27	159.757	1.65452	587.076		2116.44	-87.1935	0.29
1	1	4	2.89014	7326.04	5432.83	817.24	1156.48	141.968	1.66679	603.526		467.59	88.8553	0.27
1	1	4	3.04016	7317.41	5546.91	914.756	1252.34	207.03	1.67746	626.14		555.855	-36.2342	0.95
1	1	4	3.19818	7359.3	5636	1013.2	1349.36	215.871	1.72669	613.975		120.234	-125.546	0.24
1	1	5	0	7141.8	4493.78	0	257.024	-178.999	1.74157	-77.2069		711.311	147.392	2.22
1	1	5	0.151031	7140.88	4480.59	13.2231	245.363	-185.128	1.76386	117.157		160.713	119.361	0.72
1	1	5	0.301025	7164.97	4524.28	38.2957	292.291	-182.831	1.78353	248.843		625.816	84.9255	0.55
1	1	5	0.451019	7205.3	4531.7	73.9577	320.013	-213.384	1.81088	313.979		117.015	174.811	0.53
1	1	5	0.607056	7224.6	4599.63	134.383	388.378	-194.636	1.84482	210.121		381.221	201.363	0.42
1	1	5	0.75705	7218.87	4600.07	131.292	384.317	-189.515	1.87032	-94.4261		286.899	101.324	0.29
1	1	5	0.907043	7189.24	4587.51	105.043	360.052	-170.668	1.88794	284.808		455.919	26.9076	0.24
1	1	5	1.20706	7256.83	4725.11	258.348	512.484	-157.6	1.90553	399.105		568.383	108.228	0.35
1	1	5	1.36307	7264.67	4753.89	287.673	542.053	-149.584	1.89547	138.256		374.84	-20.9377	0.68
1	1	5	1.51309	7288.16	4755.94	300.245	554.794	-168.703	1.87978	432.295		109.725	167.855	0.52
1	1	5	1.67209	7307.42	4886.37	426.09	675.641	-118.656	1.86771	710.971		198.663	25.8609	0.47
1	1	5	1.80109	7342.56	4963.53	510.853	759.55	-109.678	1.86119	488.128		210.248	-79.7297	0.39
1	1	5	1.9541	7359.76	5013.21	563.305	813.3	-99.3085	1.85975	542.076		543.75	111.857	0.22
1	1	5	2.11011	7443.58	5098.34	675.694	927.063	-128.453	1.86439	566.285		276.129	132.354	0.43
1	1	5	2.56012	7577.67	5288.19	906.13	1156.48	-148.268	1.90338	332.039		469.545	-107.554	0.68
1	1	5	2.71515	7572.42	5257.98	877.167	1127.96	-158.988	1.90419	305.638		246.202	-67.8253	0.96
1	1	5	3.01614	7614.83	5424.11	1043.68	1295.86	-111.704	1.88873	482.332		465.581	-146.334	0.3
1	1	5	3.17416	7670.3	5457.12	1098.78	1349.36	-142.901	1.87824	452.878		230.418	4.71163	0.41
1	1	5	3.32916	7719.56	5528.05	1184.7	1437.62	-149.557	1.86567	892.843		339.328	-158.479	0.15
1	1	5	3.47916	7828.19	5679.32	1369.9	1621.67	-166.761	1.85602	915.912		349.209	-163.351	0.51
1	1	5	3.62918	7846.11	5772.73	1460.05	1712.41	-134.938	1.86333	641.29		317.548	-214.017	1
1	1	5	3.77921	7892.15	5863.11	1561.44	1814.09	-128.879	1.88672	818.123		83.0508	-174.494	0.54
1	1	5	3.9292	7987.99	5971.07	1702.48	1957.86	-156.845	1.91708	755.44		105.344	-294.895	0.35
1	1	5	4.07919	7964.87	6080.89	1787.83	2040.71	-81.2808	1.95061	172.405		574.393	48.4437	0.42
1	1	5	4.22922	7955.78	6052.98	1758.88	2009.58	-87.5515	1.98714	-16.9108		202.409	124.367	1.85
1	1	5	4.38623	8001.14	6053.68	1780.94	2035.52	-126.325	2.01607	440.864		210.135	-1.67582	0.19
1	1	5	4.53622	8083.19	6137.9	1894.56	2144.93	-154.36	2.02551	729.463		1031.29	13.1262	0.52
1	1	6	0	7358.59	5229.69	0	996.423	11.3138	1.74157	600.559		162.479	-35.7577	0.52
1	1	6	0.156006	7392.71	5315.64	92.4673	1090.11	25.2962	1.76386	528.193		438.453	-28.4708	1.36
1	1	6	0.285004	7434.45	5358.67	149.629	1146.96	10.9503	1.78353	667.95		395.629	-38.2405	0.36
1	1	6	0.435028	7446.18	5501.37	285.442	1276.49	72.8815	1.81088	657.683		279.291	82.7802	0.38
1	1	6	0.615021	7514.04	5563.34	368.085	1364.01	45.6255	1.84482	651.032		543.832	84.9139	0.63
1	1	6	0.766022	7579.23	5672.91	495.097	1491.97	44.7685	1.87032	664.171		525.742	-232.546	2.28
1	1	6	0.920044	7589.4	5756.63	575.271	1566.59	78.3569	1.88794	484.477		335.484	58.2855	0.73
1	2	7	0	5949.59	4815.31	0	51.6823	122.236	1.69759	157.034		432.649	-119.038	0.27
1	2	7	0.150011	5969.92	4828.73	24.3652	75.2391	117.935	1.76466	62.7061		320.809	108.772	0.24
1	2	7	0.300011	5975.8	4811.91	26.4384	70.4947	101.745	1.81115	144.783		519.457	-84.3636	0.36
1	2	7	0.45002	5982.86	4873.15	66.7229	118.675	140.288	1.84321	176.948		382.343	-205.783	0.31
1	2	7	0.600031	5994.73	4863.69	66.174	123.583	125.175	1.85839	97.6432		806.29	-174.63	0.51
1	2	7	0.75404	6049.99	4847.12	105.322	148.361	73.8857	1.86207	-143.36		160.895	-152.055	0.13
1	2	7	0.904041	5997.16	4807.56	48.2009	80	83.7864	1.86387	0		352.116	202.517	0.77
1	2	7	1.05405	6051.66	4844.57	106.187	148.361	70.9106	1.86283	448.575		263.513	46.5598	0.65
1	2	7	1.50407	6182.53	4987.48	289.663	349.158	66.3365	1.87413	533.949		293.123	-80.4864	0.97
1	2	7	1.65408	6250.25	5085.71	404.367	468.747	74.2866	1.87413	330.574		153.982	264.62	1.07
1	2	7	2.1341	6332.8	5134.14	498.503	557.43	37.9045	1.87413	246.433		162.565	310.303	0.79
1	2	7	2.28411	6364.06	5193.05	560.778	624.007	47.951	1.89179	444.201		298.963	178.829	0.65
1	2	7	2.73413	6514.52	5330.48	764.558	823.964	6.94923	1.8918	365.166		204.723	4.2093	0.47
1	2	7	2.88414	6518.11	5351.39	781.411	843.118	16.1676	1.88725	235.033		316.332	181.021	0.41
1	2	7	3.03415	6631.22	5333.89	856.474	894.479	-86.0344	1.88861	550.059		-20.457	-182.162	0.24
1	2	7	3.19015	6611.92	5486.03	942.629	1011.44	18.4239	1.89209	468.031		192.138	-125.726	0.42
1	2	7	3.34016	6649.4	5499.04	978.38	1037.7	-5.60881	1.90426	418.736		421.867	-58.9035	0.29
1	2	7	3.49017	6759.34	5539.1	1086.08	1137.07	-70.9159	1.90909	487.462		369.848	113.965	0.27
1	2	7	3.64017	6721.73	5623.63	1117.85	1183.94	8.87693	1.91913	312.49		598.192	-48.1243	0.3
1	2	8	0	6499.79	5127.49	0	654.666	-100.267	1.69759	496.701		681.254	90.1501	0.36
1	2	8	0.150009	6534.59	5197.58	78.2568	729.176	-87.0991	1.76466	617.853		393.764	-105.662	0.49
1	2	8	0.30501	6596.35	5291.81	190.592	843.118	-82.1812	1.81115	578.564		605.983	119.68	0.36
1	2	8	0.458019	6624.5	5352	256.824	907.38	-70.0314	1.84321	495.356		312.417	18.4587	0.68
1	2	8	1.06105	6798.8	5605.67	563.97	1217.63	-64.3146	1.86283	529.349		369.879	12.2394	0.11
1	2	8	1.21106	6854.62	5680.43	657.001	1306	-65.9924	1.86637	388.153		256.564	74.8702	0.74
1	2	8	1.66308	6900.63	5827.3	806.479	1451.31	-17.5194	1.87413	171.852		147.52	-200.526	0.51
1	2	8	1.81309	6953.03	5735.68	758.5	1409.46	-113.497	1.87413	0		224.867	155.148	1.54
1	2	8	2.1181	6959.45	5781.17	799.113	1451.31	-92.027	1.87413	137.194		115.992	68.466	0.5
1	2	9	0	6061.31	4923.74	0	219.832	117.397	1.97265	316.786		128.788	111.186	1.12
1	2	9	0.150013	6099.45	4957.41	50.8722	267.354	110.839	1.9667	426.606		569.147	67.4504	0.61
1	2	9	1.23806	6408.26	5311.58	520.377	747.995	82.0728	1.92686	465.053		445.927	-126.623	0.91
1	2	9	1.38807	6467.17	5385.19	614.54	843.118	77.2379	1.92608	509.753		166.34	-289.004	0.64
1	2	9	1.53807	6511.6	5424.01	673.072	900.926	63.7139	1.92952	561.068		576.658	111.212	0.98
1	2	9	1.68808	6600.09	5501.8	790.211	1011.44	37.0462	1.93592	609.849		273.667	177.969	0.39
1	2	9	1.83809	6612.7	5581.69	858.444	1083.89	73.1825	1.94108	642.257		310.431	157.11	0.27
1	2	9	1.9881	6702.97	5662.24	978.319	1204.13	46.6149	1.94108	581.234		745.502	-51.3032	0.55
1	2	9	2.1381	6746.16	5695.09	1031.51	1258.27	30.7225	1.94108	614.994		799.488	-61.0647	0.65
1	2	9	2.28811	6809.26	5813.02	1162	1388.64	48.3387	1.93845	596.82		506.046	78.1513	0.48
1	2	9	2.43812	6836.26	5852.32	1209.47	1437.33	49.4943	1.93642	601.022		401.779	-239.008	0.1
1	2	9	2.59212	6885.63	5983.24	1342.4	1571.35	86.4916	1.9316	700.343		933.209	-78.2028	0.12
1	2	9	2.74213	7020.69	5982.93	1429.09	1650.24	-22.6978	1.92639	1235.48		642.634	13.8506	0.22
1	2	9	2.90114	7204.84	6225.34	1732.58	1953.14	-26.0784	1.91805	1177.02		348.586	-235.184	0.29
1	2	9	3.05115	7213.22	6293.62	1789.82	2013.96	8.47601	1.92677	640.081		594.754	-38.466	0.82
1	2	9	3.20115	7281.72	6408.75	1922.15	2145.17	23.8469	1.93918	751.595		115.333	26.4546	0.6
1	2	9	3.35116	7357.47	6464.04	2013.09	2239.45	-3.09006	1.9557	740.582		-3.4433	-130.921	1.58
1	2	9	3.50117	7467.56	6538.93	2141.58	2367.36	-43.5067	1.97308	785.584		226.68	120.943	1.08
1	2	9	3.65918	7554.49	6623.56	2262.52	2481.42	-59.3621	1.99108	855.928		99.4152	-204.597	0.87
1	2	9	3.96819	7712.83	6857.5	2543.02	2767.09	-35.6063	2.00295	924.476		89.8083	161.179	0.57
1	2	10	0	6227.64	4682.14	0	153.364	-168.567	1.94458	270.62		34.1345	-168.117	0.41
1	2	10	0.150002	6220.7	4745.19	63.4269	193.958	-120.605	1.96658	67.2363		204.311	41.4557	0.1
1	2	10	0.300011	6207.41	4731.75	53.5751	173.536	-119.889	1.96973	83.7309		128.068	-251.164	1.01
1	2	10	0.459015	6206.79	4795.29	115.056	219.832	-76.7148	1.9585	329.763		582.806	-137.071	1.25
1	2	10	0.617027	6257.48	4833.37	154.143	278.076	-89.9117	1.95181	453.108		152.136	218.74	0.73
1	2	10	0.769028	6301.89	4907.62	237.384	360.301	-76.6661	1.94588	323.65		208.282	162.476	0.15
1	2	10	0.923035	6320.14	4914.35	249.947	377.116	-86.6335	1.93572	219.928		15.7494	155.841	0.24
1	2	10	1.07805	6311.62	4986.97	316.182	428.263	-34.807	1.91986	591.163		1033.73	42.5537	0.34
1	2	10	1.22805	6418.95	5068.28	430.931	557.43	-70.5526	1.91078	754.65		503.257	-81.6178	0.18
1	2	10	1.37806	6444.93	5169.45	533.552	654.666	-31.2013	1.90858	427.068		35.0027	159.692	0.19
1	2	10	1.52807	6512.82	5157.87	554.651	685.558	-92.8418	1.91075	199.859		232.811	80.2986	0.24
1	2	10	1.65708	6514.3	5189.47	582.709	710.431	-75.4435	1.91211	564.716		138.108	-113.49	0.71
1	2	10	1.80708	6575.54	5310.37	718.124	843.118	-54.449	1.91499	695.629		299.028	99.4026	0.12
1	2	10	1.96809	6658.78	5351.17	795.906	926.775	-98.399	1.91499	433.316		286.664	73.3263	0.34
1	2	10	2.1201	6665.1	5409.35	848.645	978.757	-69.7248	1.91499	302.05		360.749	46.3812	0.5
1	2	10	2.2701	6732.09	5408.82	884.599	1018	-124.541	1.91253	196.476		196.064	147.352	0.31
1	2	10	2.4201	6752.73	5424.1	908.965	1037.7	-132.442	1.90561	453.136		320.773	120.077	0.24
1	2	10	2.57712	6802.48	5532.96	1026.81	1157.12	-109.565	1.89857	674.213		705.219	74.5184	1.46
1	2	10	2.72712	6864.98	5591.41	1110.39	1244.69	-126.362	1.89565	633.543		551.948	-46.0157	1.02
1	2	10	2.87713	6990.58	5628.85	1215.86	1347.19	-206.454	1.89198	515.722		168.626	-140.693	1.2
1	2	10	3.03313	6998.9	5694.2	1272.43	1402.51	-174.968	1.88851	662.751		141.842	-250.528	0.58
1	2	10	3.18315	7085.22	5809.71	1416.63	1550.01	-177.02	1.89081	705.806		337.714	-183.912	0.2
1	2	10	3.33315	7128.34	5863.2	1485.31	1614.26	-180.33	1.90721	527.372		150.716	-219.742	0.55
1	2	10	3.48316	7198.23	5921.8	1574.41	1708.22	-201.953	1.92447	655.675		349.865	-54.3469	0.26
1	2	10	3.63317	7242.31	6019.47	1678.69	1810.98	-179.291	1.93637	836.029		113.433	-90.2698	0.47
1	2	10	3.78517	7330.21	6140.9	1828.56	1960.71	-176.965	1.93834	895.068		463.137	108.63	1.1
1	2	10	3.93718	7396.7	6238.6	1946.6	2083.09	-170.969	1.94953	805.067		320.146	126.595	0.43
1	2	11	0	6208.83	4765.26	0	199.102	-98.2997	1.99949	103.496		351.432	78.0521	0.16
1	2	11	0.150002	6231.72	4771.46	23.7076	214.626	-111.195	1.99938	68.1882		228.044	56.9934	0.31
1	2	11	0.304008	6204.76	4799.62	34.6018	219.832	-72.303	1.98759	51.5134		252.996	-26.1595	0.15
1	2	11	0.454025	6199.81	4819.39	54.8745	230.288	-55.4961	1.9668	302.498		95.4605	59.6321	0.59
1	2	11	0.604034	6240.43	4887.5	126.255	310.589	-42.0491	1.94561	340.857		727.196	-71.4464	0.86
1	2	11	0.754028	6289.72	4881.86	141.907	332.546	-83.5507	1.92916	404.649		269.621	-123.231	0.8
1	2	11	0.909042	6338.79	4974.15	246.016	434.01	-64.1161	1.92483	408.407		310.905	-192.037	0.48
1	2	11	1.05905	6344.86	4994.03	266.156	457.119	-56.6973	1.92663	351.585		179.109	216.938	0.47
1	2	11	1.20906	6449.77	5018.41	349.477	539.492	-125.2	1.92832	561.644		505.533	-121.114	0.18
1	2	11	1.51007	6522.56	5181.18	520.98	710.431	-87.0069	1.93855	490.199		905.83	-21.2377	0.39
1	2	11	1.66008	6592.25	5192.2	573.832	760.581	-137	1.94277	251.366		307.272	-225.508	0.6
1	2	11	1.81009	6580.59	5231.51	596.319	785.846	-104.573	1.94435	232.528		831.584	55.4113	0.3
1	2	11	1.96009	6615.36	5264.69	643.969	830.342	-113.419	1.94435	387.847		434.315	-211.5	0.6
1	2	11	2.1401	6607.87	5371.37	725.671	913.839	-45.2429	1.94435	591.666		444.042	206.387	0.55
1	2	11	3.04514	7020.28	5766.68	1288.91	1472.33	-149.808	1.95737	622.615		509.921	131.552	0.97
1	2	11	3.19615	7116.5	5811.63	1385.19	1571.35	-201.18	1.96712	880.627		712.83	66.8017	0.16
1	2	11	3.34616	7175.61	5974.6	1548.28	1737.41	-152.407	1.9727	872.826		246.061	-57.4677	0.35
1	2	11	3.49617	7260.11	6036.21	1649.39	1833.22	-183.603	1.98041	418.56		374.894	40.0423	0.61
1	2	11	3.64617	7259.4	6071.54	1676.33	1862.99	-161.905	1.98534	762.69		1696.59	148.147	0.35
1	2	11	3.94619	7470.96	6301.79	1988.44	2176.44	-191.547	1.96331	1044.79		571.877	-28.0263	0.15
1	2	12	0	6077.68	4891.79	0	204.261	83.852	1.83315	385.016		142.291	-169.851	0.21
1	2	12	0.150002	6138.77	4910.85	63.9979	262.014	50.6724	1.8733	468.913		472.356	39.9648	0.76
1	2	12	0.309006	6170.46	4995.51	139.167	349.158	80.7961	1.89004	372.471		696.738	-10.2423	0.32
1	2	12	0.459023	6164.12	5037.22	169.187	377.116	111.957	1.8833	340.522		575.994	-151.871	0.4
1	2	12	0.609032	6243.82	5069.09	242.986	451.324	69.1906	1.87465	286.035		350.509	-34.6414	0.45
1	2	12	0.759026	6234.3	5092.24	254.389	462.927	90.9133	1.87162	-56.9516		521.606	103.576	0.25
1	2	12	0.91304	6257.33	5039.18	232.377	434.01	40.2254	1.87162	190.653		783.825	-47.8126	0.44
1	2	12	1.06705	6306.09	5105.73	312.955	521.652	42.1424	1.87162	743.807		599.42	-49.2851	0.38
1	2	12	1.36906	6437.95	5317.94	558.032	773.198	61.7965	1.87162	824.803		536.962	-44.3538	0.98
1	2	12	1.51907	6560.12	5387.02	691.381	894.479	4.12235	1.87162	190.472		1133.17	81.0938	0.19
1	2	12	1.66907	6471.9	5369.03	619.007	830.342	63.9824	1.87162	215.794		439.516	-75.9694	0.73
1	2	12	1.81908	6533.78	5481.7	745.674	959.219	79.2021	1.87162	669.242		36.9847	-272.444	0.39
1	2	12	1.96909	6573.38	5538.42	814.773	1031.13	80.011	1.87162	583.077		173.207	130.916	0.14
1	2	12	2.1241	6674.77	5598.99	925.56	1137.07	32.7217	1.87162	391.14		117.964	-29.4115	0.67
1	2	12	2.2741	6661.28	5621.95	934.734	1150.43	57.1258	1.87932	452.14		143.538	-238.175	0.45
1	2	12	2.88113	6872.84	5880.14	1268.51	1479.35	36.1969	1.8565	541.861		6.13044	-171.193	0.24
1	2	13	0	5945.64	4950.69	0	153.364	220.846	1.89597	582.865		343.762	135.775	0.12
1	2	13	0.150017	5978.37	5026.51	82.5809	240.804	247.572	1.8863	397.797		169.761	-194.083	0.98
1	2	13	0.300011	6017.61	5032.17	108.712	272.708	221.6	1.86774	193.079		282.322	14.0553	2.61
1	2	13	0.455025	6050.56	5036.68	135.657	299.694	199.371	1.85154	142.118		321.498	-69.4639	0.3
1	2	13	0.605034	6073.78	5037.33	154.683	316.057	181.967	1.84896	466.886		321.712	-43.5393	0.31
1	2	13	0.755043	6164.46	5114.53	273.362	439.769	159.711	1.86196	596.595		129.011	-130.62	0.47
1	2	13	0.910042	6193.88	5163.42	326.923	498.023	166.323	1.87472	524.203		633.638	-50.2661	0.78
1	2	13	1.06005	6272.95	5231.06	430.973	599.655	143.804	1.88619	426.747		961.606	126.407	0.71
1	2	13	1.54007	6371.12	5365.57	594.269	766.886	143.812	1.91407	265.431		639.503	-24.471	0.15
1	2	13	1.69009	6379.51	5355.2	593.184	766.886	130.915	1.91856	597.741		393.911	70.8233	0.37
1	2	13	1.8401	6499.3	5491.86	774.215	946.224	113.17	1.92463	788.078		378.104	-140.626	0.32
1	2	13	1.9921	6538.72	5532.47	830.796	1004.89	104.716	1.92979	518.287		876.721	-195.593	0.26
1	2	13	2.1441	6585.67	5620.12	926.16	1103.79	117.497	1.93413	570.615		475.452	-110.754	0.46
1	2	13	2.29411	6593.77	5710.39	998.604	1177.23	163.45	1.93888	787.787		587.688	-183.628	1.48
1	2	13	2.59412	6734.01	5953.67	1275.74	1458.31	191.738	1.95186	875.796		617.845	-20.5422	0.79
1	2	13	2.74413	6779.99	6064.35	1391.54	1571.35	219.659	1.95812	567.703		142.848	74.5521	1.21
1	2	13	2.89414	6830.49	6098.39	1449.2	1628.63	198.977	1.96665	499.816		376.116	-51.0794	0.43
1	2	13	3.04714	6924.75	6147.96	1546.65	1722.8	152.427	1.9697	822.736		503.672	19.1122	0.15
1	2	13	3.19715	7002.09	6276.72	1695.42	1877.92	167.062	1.97124	970.474		573.255	-128.918	0.26
1	2	13	3.34716	7090.14	6382.96	1833.38	2013.96	160.503	1.97167	632.421		539.862	77.2899	0.58
1	2	13	3.49717	7170.38	6393.06	1892.2	2067.66	102.669	1.97144	558.406		369.271	203.33	0.81
1	2	13	3.65218	7243.44	6485.82	2010.2	2184.28	101.015	1.96809	641.198		780.225	1.89748	0.42
1	2	13	3.80219	7275.6	6560.03	2087.76	2263.24	120.925	1.96539	529.623		138.684	-151.928	1.31
1	2	13	3.95219	7300.07	6640.98	2166	2343.18	151.368	1.96503	672.528		396.277	-0.432688	0.4
1	2	13	4.1022	7413.94	6707.41	2289.54	2465	102.985	1.95962	724.485		251.129	-13.3232	0.24
1	2	13	4.2572	7457.73	6805.62	2393.15	2564.16	129.973	1.95216	572.2		318.648	-119.331	1.01
1	2	13	4.40721	7511.12	6860.4	2469.36	2639.53	122.73	1.9415	676.425		327.462	-88.0338	0.92
1	2	13	4.55722	7595.66	6954.92	2596.05	2767.09	116.788	1.93291	857.508		324.11	84.8106	1.55
1	2	13	4.70722	7698.4	7041.4	2728.23	2896.79	92.5842	1.92155	1076.57		235.695	-48.5659	0.79
1	2	13	4.85723	7799.49	7204.02	2917.92	3090.08	119.431	1.89679	1288.47		172.81	-170.94	1.19
1	2	14	0	5983.14	4849.67	0	104.05	123.573	1.82752	129.369		251.827	-63.9699	1.67
1	2	14	0.150986	5921.54	4936.19	106.209	123.583	228.194	1.81788	332.917		218.088	-182.32	0.64
1	2	14	0.30101	5990.64	4972.28	122.838	204.261	202.396	1.83537	425.941		42.427	118.077	0.51
1	2	14	0.451019	6049.43	4977.27	143.788	251.38	161.653	1.85437	263.99		364.867	84.4792	0.74
1	2	14	0.601013	6054.8	5010.47	176.04	283.459	179.225	1.87099	64.6308		145.457	-168.126	1.31
1	2	14	0.781021	6064.44	4992.22	164.099	272.708	160.043	1.88043	249.785		251.066	-104.341	0.76
1	2	14	0.93103	6118.53	5062.47	252.209	365.893	163.298	1.89002	576.073		77.9404	84.9933	0.2
1	2	14	1.08104	6223.42	5073.9	328.642	445.54	88.2659	1.90039	246.239		89.5137	-109.599	0.39
1	2	14	1.23105	6146.46	5128.48	323.114	439.769	182.488	1.90789	367.797		174.715	-72.5212	0.12
1	2	14	1.98909	6466.5	5312.08	668.922	779.518	35.2146	1.94004	514.961		446.769	-61.0824	0.13
1	2	14	2.1391	6483.92	5452.27	783.52	907.38	102.656	1.94004	729.394		641.349	-44.3733	1.17
1	2	14	2.28911	6529.13	5533.61	875.142	998.35	113.17	1.94942	554.963		378.073	107.221	1.15
1	2	14	2.58911	6634.56	5650.3	1032.16	1157.12	95.3063	1.97145	562.492		605.098	136.597	0.13
1	2	14	2.73912	6675.47	5742.83	1130.06	1251.48	115.953	1.97812	817.925		544.078	95.9063	0.47
1	2	14	2.88913	6806.06	5833.51	1282.62	1402.51	62.9402	1.9832	947.73		274.712	-41.4402	0.99
1	2	14	3.03914	6863.86	5956.13	1414.18	1535.81	88.1201	1.99114	753.673		995.682	-70.8484	0.74
1	2	14	3.18915	6879.36	6060.69	1506.57	1628.63	137.265	1.9984	654.518		468.287	-76.8737	0.44
1	2	14	3.34715	6966.51	6126.68	1611.76	1737.41	106.205	2.0035	399.449		171.783	-206.885	0.33
1	2	14	3.49815	6982.47	6137.53	1630.1	1752.06	99.7561	2.01238	439.052		451.047	97.8193	0.68
1	2	14	3.65016	7013.5	6263.26	1749.25	1870.45	149.847	2.01884	565.821		261.793	-106.998	0.48
1	2	14	3.80017	7101.34	6265.27	1803.96	1922.95	80.7497	2.02429	760.293		201.264	98.89	0.58
1	2	14	3.95018	7222.41	6392.76	1979.11	2098.55	61.1047	2.00972	1170.63		404.605	79.352	0.58
1	2	15	0	6218.19	5055.52	0	422.529	81.0601	1.96298	0		502.635	133.603	0.28
1	2	15	0.152008	6225.47	5049.86	9.21618	422.529	71.8518	1.91099	230.501		194.968	191.121	0.88
1	2	15	0.302017	6259.41	5103.32	63.119	492.145	77.8085	1.87785	330.39		245.416	-54.8236	0.36
1	2	15	0.452026	6275	5133.89	96.8005	521.652	83.9057	1.84816	157.814		726.115	-127.473	0.68
1	2	15	0.602036	6307.92	5131.57	117.624	539.492	56.2643	1.84816	484.473		375.556	120.686	0.24
1	2	15	0.752029	6375.73	5239.53	242.233	666.996	66.0941	1.84816	507.567		339.371	-44.5567	0.57
1	2	15	0.902039	6374.68	5269.21	264.866	691.763	84.3926	1.84816	452.021		258.802	-64.7351	1.09
1	2	15	1.05705	6446.39	5356.56	377.759	804.873	77.4427	1.84816	538.177		810.309	226.006	0.7
1	2	15	1.20706	6515.33	5370.33	432.894	855.92	29.4977	1.84816	601.327		144.913	-211.309	0.21
1	2	15	1.35707	6599.28	5467.47	561.19	985.282	17.6515	1.84816	452.948		266.839	-83.173	0.48
1	2	15	1.50708	6578.07	5487.9	562.553	991.813	46.8107	1.84816	174.718		407.152	-66.8751	0.52
1	2	15	1.65709	6621.24	5514.58	610.884	1037.7	27.179	1.84816	321.511		427.865	9.79118	0.3
1	2	15	1.81409	6671.2	5545.93	667.625	1090.52	4.84837	1.84816	476.354		1905.86	15.8735	1.24
1	2	15	1.9641	6707.68	5630.1	754.811	1183.94	24.2362	1.84816	647.73		778.508	-48.3206	0.23
1	2	15	2.11511	6744.49	5735.83	860.124	1285.5	55.861	1.84816	931.684		196.98	145.708	0.41
1	2	15	2.2661	6899.84	5846.13	1043.89	1465.31	-6.56737	1.80989	872.925		616.604	-127.255	0.35
1	2	15	2.41812	6931.01	5924.72	1124.11	1550.01	15.3577	1.78534	708.038		633.789	16.2482	0.71
1	2	15	2.56813	7004.65	6028.8	1251.32	1679.17	17.4246	1.7591	861.007		828.407	4.04963	0.9
1	2	16	0	6432.17	5064.25	0	563.43	-83.56	1.97823	-33.3363		421.4	-88.3635	0.7
1	2	16	0.180008	6403.03	5076.31	31.5416	557.43	-53.0733	1.96903	73.0518		336.823	-161.287	0.83
1	2	16	0.330017	6459.65	5076.41	30.0531	587.539	-98.3056	1.96013	365.198		320.32	-133.574	0.12
1	2	16	0.480026	6507.36	5136.43	104.231	666.996	-101.116	1.95638	483.317		284.971	-194.829	0.95
1	2	16	0.636032	6529.22	5211.11	176.036	735.441	-74.8276	1.9543	388.379		321.867	-170.272	0.42
1	2	16	0.786041	6533.32	5271.7	230.8	785.846	-42.7646	1.95185	401.572		222.389	-75.1632	0.34
1	2	16	0.93605	6624.02	5291.48	297.396	855.92	-104.857	1.95185	448.167		151.779	-137.895	0.16
1	2	16	1.08606	6682.24	5331.47	365.989	920.304	-128.973	1.95185	557.413		121.492	188.42	0.17
1	2	16	1.21506	6728.81	5406.43	452.868	1011.44	-123.232	1.95185	482.923		169.677	-43.6576	1.41
1	2	16	1.37007	6766.95	5436.46	500.626	1057.46	-136.806	1.95185	379.099		140.049	-61.1185	0.57
1	2	16	1.67009	6792.54	5569.33	620.463	1183.94	-80.3562	1.95185	503.516		433.512	-103.241	0.41
1	2	16	1.8501	6909.39	5632.91	742.368	1299.16	-138.194	1.95185	574.783		225.863	-62.2834	1.32
1	2	16	1.97809	6955.32	5671.5	801.526	1360.98	-152.92	1.95185	569.995		1002.01	9.98771	0.29
1	2	16	2.42812	7148.56	5859.19	1070.12	1628.63	-199	1.94325	609.103		224.459	117.643	0.79
1	2	16	2.60812	7235.9	5936.51	1186.1	1744.73	-223.552	1.94356	770.946		204.321	113.979	0.43
1	2	16	2.90814	7394.12	6133.5	1438.28	1998.7	-232.445	1.93958	846.513		530.23	85.7131	0.25
1	2	17	0	6388	4925.88	0	428.263	-132.6	1.93406	147.817		336.802	31.4453	0.14
1	2	17	0.156006	6424.75	4926.84	36.7558	451.324	-160.961	1.94987	226.483		577.733	-11.0506	0.49
1	2	17	0.308014	6432.54	4984.92	73.9504	498.023	-131.714	1.96687	363.967		354.982	27.6796	1.03
1	2	17	0.46402	6486.93	5027.24	141.637	563.43	-149.587	1.97862	332.13		313.581	86.2301	0.23
1	2	17	0.614014	6467.17	5086.12	178.733	599.655	-98.5485	1.94984	201.911		513.086	58.5486	0.45
1	2	17	0.764038	6525.66	5069.32	198.808	624.007	-155.574	1.94984	473.501		177.989	54.0499	0.12
1	2	17	0.914032	6574.63	5184.79	319.157	741.714	-127.04	1.94984	402.539		174.157	187.095	0.56
1	2	17	1.07205	6580.85	5191.05	327.878	747.995	-128.442	1.94984	267.034		345.22	51.747	0.26
1	2	17	1.22205	6623.33	5253.55	403.42	823.964	-126.402	1.94984	377.334		265.072	-25.6546	0.4
1	2	17	1.37506	6639.35	5287.81	440.643	862.331	-119.459	1.94984	507.479		72.567	183.875	0.77
1	2	17	1.52707	6690.75	5394.13	557.601	978.757	-99.4227	1.94984	733.65		187.026	99.701	0.49
1	2	17	1.67706	6756.14	5476.07	661.996	1083.89	-104.974	1.94984	483.24		140.453	-3.19691	0.41
1	2	17	1.82709	6774.25	5508.63	699.13	1123.74	-100.804	1.94984	199.498		63.0799	160.893	1.06
1	2	17	1.97708	6800.41	5517.58	721.236	1143.75	-116.829	1.94984	245.539		111.26	-187.63	0.57
1	2	17	2.12708	6856.08	5545	776.146	1197.4	-146.14	1.94984	359.079		375.758	-159.312	0.11
1	2	17	2.2771	6879.76	5596.61	831.687	1251.48	-135.323	1.95378	339.158		184.856	-200.696	2.1
1	2	17	2.42712	6894.17	5639.6	874.982	1299.16	-121.925	1.94982	364.974		286.47	70.5499	0.3
1	2	17	2.57712	6973.74	5661.94	940.675	1360.98	-173.451	1.92429	883.6		187.383	5.46586	0.17
1	2	17	2.72711	7103.43	5815.31	1141.46	1564.23	-188.432	1.83471	1355.08		66.7334	-72.5652	0.95
2	3	18	0	11392.9	13647.9	0	308.107	-42.9083	1.94613	0		90.6618	95.5959	0.83
2	3	18	0.18001	11382.8	13657.4	13.815	308.107	-29.1352	1.90993	162.784		196.708	90.6094	0.18
2	3	18	0.330019	11352.1	13613.5	53.3146	361.829	-40.3769	1.89018	281.731		112.192	131.273	1.46
2	3	18	0.480021	11316.6	13601	89.5491	392.63	-25.5607	1.87827	360.51		173.667	24.3719	0.18
2	3	18	0.63003	11268.8	13544	161.852	469.986	-34.3577	1.86885	517.528		412.391	117.47	0.37
2	3	18	0.780039	11218.8	13486	237.737	547.898	-42.6063	1.86958	364.137		322.979	35.933	0.7
2	3	18	0.93004	11188.8	13469.4	271.089	579.231	-34.132	1.87611	495.93		1606.43	-114.967	0.26
2	3	18	1.08205	11088.8	13401.1	391.643	697.674	-15.2441	1.88705	643.803		1095.56	-49.3909	1
2	3	18	1.23806	11066.3	13305.7	473.046	777.535	-69.1153	1.89559	311.429		314.58	32.34	0.28
2	3	18	1.39007	11048.3	13311.4	481.692	793.6	-52.5236	1.90121	428.614		1337.9	-41.3278	0.28
2	3	18	1.54007	10955.2	13240.2	598.145	906.981	-39.6201	1.90628	514.266		254.165	-7.69411	0.14
2	3	18	1.69008	10945.8	13195.8	635.822	947.886	-65.3093	1.91033	218.508		128.3	-138.124	0.81
2	3	18	1.84009	10935.9	13163.1	666.281	972.538	-81.8688	1.91371	553.204		238.498	115.792	0.62
2	3	18	1.99009	10781.4	13122.7	806.082	1113.85	-3.31284	1.9176	809.385		478.999	159.273	0.28
2	3	18	2.1401	10728.5	13036.9	902.625	1215.36	-27.7275	1.92199	768.648		975.223	-1.57762	0.27
2	3	18	2.29011	10672.3	12910.6	1030.94	1344.46	-77.2643	1.92617	751.412		432.082	113.922	0.43
2	3	18	2.44012	10584.5	12851.8	1134.59	1440.8	-56.1332	1.9358	737.065		1365.33	26.4286	0.53
2	3	18	2.59012	10497.5	12772	1252.53	1565.59	-48.988	1.94725	901.926		829.931	-93.1636	0.22
2	3	18	2.74013	10385	12675.6	1400.42	1711.39	-33.3272	1.95925	921.093		175.349	91.1353	0.16
2	3	18	2.89014	10301.2	12580	1527.17	1841.94	-36.5152	1.97162	970.42		242.856	-68.0467	0.41
2	3	18	3.04214	10159.4	12486	1694.6	2004.46	6.69748	1.98178	888.708		254.823	-1.66071	0.32
2	3	18	3.19415	10113.9	12381.6	1799.81	2112.11	-27.3539	1.98907	1212.36		795.742	-134.374	0.25
2	3	18	5.02824	8613.14	10636.7	4098.11	4412.33	136.41	1.98096	1199.05		272.16	-139.332	0.55
2	3	18	5.17825	8590.71	10557.3	4171.8	4491.15	105.804	1.97649	622.667		559.201	96.2532	0.59
2	3	18	5.32826	8514.69	10481.6	4278.92	4599.14	118.376	1.96947	439.704		471.168	-123.237	0.44
2	3	18	5.47826	8529.06	10434.5	4304.35	4623.07	77.6152	1.96027	809.011		316.699	129.438	0.17
2	3	18	5.92828	8234.47	10076.5	4767.64	5084.57	80.4071	1.90063	908.276		286.007	9.50857	0.27
2	3	18	6.07829	8203.32	9996.2	4848.53	5168.06	59.8788	1.87126	980.611		340.038	20.8152	0.2
2	3	18	6.2283	8081.73	9807.21	5070.96	5378.77	72.6628	1.8376	1404.63		2202.48	135.88	1.05
2	3	19	0	11492.1	13654.7	0	231.722	-105.43	1.07099	0		145.62	-97.9991	0.27
2	3	19	0.150009	11433.9	13717.4	85.5382	231.722	-19.909	1.02874	50.8153		586.276	-54.181	1.51
2	3	19	0.30002	11469.1	13660.1	23.5964	246.967	-85.9266	1.02874	25.4014		149.233	-294.796	0.49
2	3	19	0.450029	11439.9	13693.3	64.9262	239.343	-41.7559	1.02874	24.929		242.639	-76.3363	0.17
2	3	19	0.60603	11449.6	13668.1	44.5623	254.596	-66.7276	1.02874	199.691		519.429	-18.4816	1.18
2	3	19	0.756041	11363.7	13687.1	132.445	300.45	6.12044	1.02874	-75.487		459.547	23.8162	1.5
2	3	19	0.90905	11452.9	13691.8	53.9735	231.722	-51.6248	1.02874	50.387		1914.57	90.7848	0.54
2	3	19	1.06005	11387.7	13639.5	105.492	315.768	-45.5916	1.02874	50.6482		109.613	129.412	0.27
2	3	19	1.21006	11436.4	13692.5	67.3407	246.967	-39.8423	1.02874	93.3429		15.7056	258.281	0.35
2	3	19	1.9661	11314.1	13601.8	185.683	400.342	-23.2809	1.02874	254.717		313.056	-66.5309	0.18
2	3	19	2.1161	11274.1	13530.7	250.806	477.751	-47.8105	1.02874	674.834		301.781	90.6376	0.99
2	3	19	2.26611	11224.9	13401.4	368.192	602.798	-108.437	0.986494	833.595		351.494	14.7915	0.16
2	3	20	0	11293	13881.8	0	224.105	196.519	1.07099	84.6518		171.392	-135.083	0.11
2	3	20	0.18001	11276.9	13878.4	16.4859	239.343	205.016	1.02874	49.7961		263.246	192.294	0.13
2	3	20	0.306011	11305.6	13846	37.929	239.343	161.709	1.02874	27.6246		168.948	65.2043	0.64
2	3	20	0.45602	11314.4	13819.7	65.7032	246.967	136.396	1.02874	152.679		1964.16	145.117	0.12
2	3	20	0.60603	11284.6	13799.5	82.7888	285.149	141.832	1.02874	418.018		912.48	-64.1454	0.33
2	3	20	0.786041	11243.6	13700.3	188.174	384.922	97.1023	1.02874	325.687		121.229	128.706	0.29
2	3	20	0.936041	11230	13703	189.614	392.63	108.372	1.02874	491.138		348.142	-89.8104	0.12
2	3	20	1.08605	11170.4	13554.9	349.193	532.268	40.8579	1.02874	517.525		644.65	111.331	0.65
2	3	20	1.23606	11150.9	13554.1	357.189	547.898	53.5488	1.02874	385.224		575.805	-22.5471	0.15
2	3	20	1.53607	11062.2	13419	517.155	705.626	16.1107	1.02874	439.096		246.874	152.697	0.3
2	3	20	1.68608	11005.1	13425.7	539.4	745.499	60.2804	1.02874	535.532		274.173	74.3129	0.18
2	3	20	1.83609	10923.3	13336.4	658.96	866.297	51.9783	1.02874	805.268		653.826	-96.1165	0.24
2	3	21	0	10392.9	12900.6	0	1547.61	115.642	1.07099	907.807		1376.15	-113.403	0.68
2	3	21	0.150002	10294.1	12802.4	139.309	1683.78	119.625	1.02874	822.735		991.406	113.215	0.38
2	3	21	0.45002	10141.8	12623.3	374.098	1917.85	111.075	1.02874	663.662		491.489	47.6314	0.85
2	3	21	0.604034	10071.4	12582.1	452.497	1985.1	136.302	1.02874	731.886		209.455	-34.3182	0.21
2	3	21	0.756035	9991.55	12443.2	608.501	2141.82	105.695	1.02874	750.484		211.358	91.604	0.19
2	3	21	0.906044	9913.87	12414.8	682.248	2211.76	146.671	1.02874	639.489		231.229	-60.9109	0.52
2	3	21	1.05605	9868.19	12301	796.751	2333.68	109.21	1.02874	977.966		344.109	-80.3426	0.11
2	3	21	1.21205	9705.72	12196.6	983.764	2511.02	170.6	1.02874	1136.82		248.629	-68.5183	0.41
2	3	22	0	11375.6	13959.4	0	110.249	197.503	1.81415	351.262		499.437	-55.8174	0.23
2	3	22	0.151009	11344.3	13909.5	58.9046	163.293	182.061	1.79548	299.417		2424.37	54.5155	0.89
2	3	22	0.304008	11322.4	13876.8	98.311	201.274	172.877	1.79186	249.338		796.764	-156.11	0.28
2	3	22	0.456017	11305.5	13840.7	137.92	239.343	157.821	1.78238	372.918		1151.88	-107.612	0.29
2	3	22	0.611031	11275.8	13759.3	223.69	315.768	118.386	1.76888	477.297		499.383	-279.162	1.14
2	3	22	0.761024	11239.9	13703.2	289.97	384.922	101.78	1.77164	488.176		1211.78	-49.8501	0.81
2	3	22	0.911041	11216.1	13613.4	380.989	462.226	52.3078	1.78757	413.119		1169.97	-151.85	0.12
2	3	22	1.06105	11175.8	13581.5	427.507	508.869	56.6428	1.80607	363.869		834.748	116.149	0.47
2	3	22	1.21104	11152	13525.2	488.438	571.388	31.9362	1.82161	230.691		250.913	131.439	0.87
2	3	22	1.36606	11179.5	13475.6	522.039	579.231	-23.3905	1.82161	387.973		364.194	169.993	0.33
2	3	22	1.51607	11083.3	13418.5	614.796	689.729	1.74131	1.82161	607.532		1346.54	130.503	0.13
2	3	22	1.66608	11062	13343.5	691.189	761.502	-38.7272	1.82161	291.705		537.206	-133.841	0.22
2	3	22	1.81708	11040.8	13334.4	709.082	777.535	-30.6653	1.82161	372.644		150.481	110.004	0.44
2	3	22	1.96909	10950.4	13292.3	791.068	874.416	1.31977	1.82161	974.976		601.289	133.91	0.25
2	3	22	2.11909	10817.3	13150.4	982.972	1071.99	-9.162	1.82161	938.457		1103.44	146.782	0.16
2	3	22	2.2691	10761.6	13078	1074.23	1155.96	-21.7006	1.82255	620.375		878.344	-43.8964	0.41
2	3	22	2.41911	10640.1	13064.9	1158.08	1258.11	54.7931	1.82908	1176.28		96.9694	-224.338	0.79
2	3	22	2.74913	10326.1	12720.8	1623.47	1720.62	40.5512	1.853	848.548		771.024	-40.9767	1.27
2	3	22	2.89914	10396.5	12722.5	1577.58	1665.45	-10.4609	1.88753	233.867		651.049	-104.508	0.25
2	3	22	3.02714	10326.9	12625.4	1696.83	1785.63	-24.9054	1.92157	929.92		95.2948	140.755	0.52
2	3	22	3.19115	10225.3	12512.8	1848.23	1936.99	-25.1599	1.94076	976.891		100.444	-173.771	0.46
2	3	22	3.34115	10142.2	12385.1	2000.01	2092.39	-46.5711	1.94597	1035.98		177.046	56.4267	0.23
2	3	23	0	11489.7	13712.2	0	193.671	-61.6237	1.96477	439.429		752.652	123.576	0.2
2	3	23	0.156013	11447.7	13661.3	65.9568	262.228	-70.4562	1.94689	463.308		980.665	-80.9	0.51
2	3	23	0.917038	11208.7	13392.2	425.826	618.542	-104.02	1.94424	525.274		1028.84	43.4994	1.17
2	3	23	1.07605	11128.9	13293.5	552.688	745.499	-120.981	1.94853	592.525		913.895	-65.1969	1.07
2	3	23	1.22606	11071.3	13274.4	605.571	801.645	-95.1319	1.95335	262.503		147.117	-28.3706	1.39
2	3	23	1.38206	11023.9	13288	629.996	825.827	-52.5998	1.9595	356.705		409.027	110.6	0.95
2	3	23	1.68208	10986.4	13127.4	771.592	964.311	-142.64	1.96717	573.936		344.463	97.8696	0.73
2	3	23	1.84009	10870.8	13071.8	890.537	1088.71	-102.26	1.97026	508.939		268.797	-11.8751	0.38
2	3	23	2.44612	10732.6	12830.1	1162.42	1353.16	-176.698	1.96005	524.279		290.099	65.5614	0.76
2	3	23	2.59612	10615.2	12761.1	1292.03	1485.08	-141.249	1.9624	678.081		794.913	58.8062	0.95
2	3	23	2.74613	10556	12727.2	1357.17	1556.59	-122.174	1.96549	509.862		106.788	182.184
2	3	23	2.89614	10543.4	12622.3	1443.42	1638.05	-185.383	1.9667	608.408		189.033	-259.687
2	3	23	3.04614	10443.4	12582.1	1540.07	1739.12	-139.836	1.96721	495.032		108.158	197.531
2	3	23	3.34616	10386.9	12476.3	1656.38	1860.82	-169.657	1.96828	354.782		352.141	155.259
2	3	23	3.49617	10321.6	12480.8	1697.26	1898.78	-118.067	1.9649	511.124
2	3	23	3.64617	10267.6	12378	1809.36	2014.17	-145.886	1.95659	378.297
2	3	23	3.80118	10227.3	12406.7	1815.99	2014.17	-96.7547	1.94677	321.113
2	3	23	3.95119	10193.9	12313.3	1906.83	2112.11	-132.638	1.9321	692.116
2	3	23	4.1012	10105.2	12250.3	2013.45	2221.82	-105.737	1.90703	520.372
2	3	23	4.2592	10086.9	12197.7	2064.35	2272.39	-125.343	1.88639	497.045
2	3	23	4.40921	9976.88	12157.6	2169.15	2374.91	-65.6581	1.86612	683.419
2	3	24	0	11451.1	13811.2	0	155.706	37.3238	1.85913	243.359
2	3	24	0.156006	11395.4	13808.1	55.8124	193.671	72.974	1.85241	573.168
2	3	24	0.306015	11264.1	13753.9	195.571	331.104	122.311	1.84424	895.129
2	3	24	0.456024	11147.5	13688.5	327.419	462.226	154.021	1.84861	696.561
2	3	24	0.606026	11131.5	13585.5	391.237	540.08	89.7323	1.85352	705.422
2	3	24	0.756035	11064.7	13463	520.069	673.861	46.3151	1.85352	658.06
2	3	24	0.906044	11076.4	13363	584.147	737.51	-34.5105	1.85352	345.561
2	3	24	1.05605	10995.8	13384.4	624.067	777.535	36.6931	1.85352	477.074
2	3	24	1.21005	10942.7	13289.5	728.411	882.544	4.66889	1.85352	612.364
2	3	24	1.36106	10876.7	13236.6	812.448	964.311	12.2296	1.85352	436.074
2	3	24	1.51107	10844.1	13198.5	862.498	1013.81	7.65985	1.85352	275.77
2	3	24	1.69109	10779.7	13204.5	904.848	1055.32	56.5339	1.85352	456.36
2	3	24	1.84109	10709.7	13117.5	1015.27	1164.42	43.3597	1.85352	733.209
2	3	24	1.9911	10632.1	13047.1	1120.11	1275.29	47.772	1.85352	927.4
2	3	24	2.1201	10516.3	12951.5	1270	1423.18	62.5005	1.85352	741.29
2	3	24	2.2741	10475.3	12906.8	1330.44	1485.08	60.7354	1.85211	736.795
2	3	24	2.42411	10381.7	12764.6	1496.29	1647.17	29.9158	1.85426	723.567
2	3	24	2.57413	10317.2	12757.1	1548.18	1702.17	71.967	1.86743	793.716
2	3	24	2.72913	10177.6	12628.1	1738.18	1889.27	87.5698	1.87314	1207.04
2	3	25	0	11712.1	13623	0	87.5583	-277.962	1.84316	353.22
2	3	25	0.150002	11642.4	13626.7	69.7793	140.542	-228.036	1.85621	735.137
2	3	25	0.300011	11502.2	13528.8	230.145	308.107	-204.61	1.85621	686.343
2	3	25	0.45002	11455	13529.8	273.523	346.457	-171.785	1.85621	127.829
2	3	25	0.600021	11429.4	13546.9	292.809	346.457	-141.789	1.85621	225.069
2	3	25	0.758034	11389.7	13489.3	349.031	415.782	-156.926	1.85621	368.67
2	3	25	0.91404	11331.5	13488.6	403.677	462.226	-117.662	1.85621	362.87
2	3	25	1.03604	11316	13424.7	443.024	516.662	-153.735	1.85621	333.134
2	3	25	2.2491	11036.8	13152.5	823.107	906.981	-159.37	1.86927	321.764
2	3	26	0	11604.8	13619.9	0	170.882	-207.431	1.87638	101.256
2	3	26	0.150009	11597.8	13607.7	14.041	186.072	-211.64	1.89493	25.3086
2	3	26	0.300018	11598.2	13614	8.82812	178.475	-207.351	1.90921	76.026
2	3	26	0.450027	11553.3	13622	51.4724	208.881	-170.967	1.92438	126.711
2	3	26	0.600037	11562.1	13600.8	46.7418	216.491	-192.557	1.93695	152.374
2	3	26	0.750046	11484.8	13632.2	120.602	254.596	-116.972	1.94164	356.473
2	3	26	0.90004	11487.1	13524.7	151.356	323.434	-197.336	1.94468	280.605
2	3	26	1.05005	11395.8	13597.6	210.123	338.778	-81.8543	1.94703	436.767
2	3	26	1.20006	11350.2	13474.9	293.027	454.472	-140.494	1.94703	412.606
2	3	26	1.50008	11293.6	13442.5	358.165	524.462	-125.55	1.94703	434.727
2	3	26	1.65009	11185.8	13370.2	487.778	650.111	-104.265	1.94703	683.509
2	3	26	1.80009	11118.7	13322.6	569.78	729.528	-92.8147	1.94703	371.298
2	3	26	1.95009	11127.5	13263.9	595.437	761.502	-141.433	1.94703	455.893
2	3	26	2.1001	10990.3	13261.2	711.525	866.297	-48.7548	1.94703	614.513
2	3	26	2.28012	10917.3	13192.5	809.508	964.311	-47.8646	1.95713	396.858
2	3	26	2.43013	10895.6	13168.2	840.786	997.273	-50.3319	1.9644	507.016
2	3	26	3.18515	10550.8	12912.3	1269.45	1423.18	10.7002	1.96346	564.094
2	3	27	0	11500.3	13741.5	0	163.293	-47.2681	1.99681	507.021
2	3	27	0.149994	11440.6	13696.3	74.9547	239.343	-39.9084	1.99311	431.679
2	3	27	0.300003	11400.4	13664.4	126.226	292.798	-35.9286	1.99008	202.998
2	3	27	0.451019	11382	13665.5	140.596	300.45	-22.908	1.98066	126.413
2	3	27	0.603027	11376.5	13633	164.668	331.104	-42.7071	1.97452	347.367
2	3	27	0.783035	11275.3	13611.6	259.808	415.782	10.9724	1.97133	350.344
2	3	27	0.933044	11293.1	13554.4	279.238	446.724	-43.4062	1.96571	393.747
2	3	27	1.05905	11208	13531.8	359.758	524.462	-2.61258	1.96015	537
2	3	27	1.20905	11162.6	13474.2	430.701	594.936	-12.6707	1.95706	412.021
2	3	27	1.51807	11083.4	13381.6	550.774	713.586	-25.8496	1.95252	414.388
2	3	27	1.66907	11016.2	13351.7	621.523	785.564	-1.09193	1.95238	515.462
2	3	27	1.83008	10971.8	13270.4	708.015	874.416	-29.3424	1.95496	466.211
2	3	27	1.98209	10932.5	13231.2	763.447	931.497	-30.4638	1.95938	270.44
2	3	27	2.1321	10857.1	13268	798.749	956.094	48.4036	1.96474	457.638
2	3	27	2.28909	10833.4	13124.4	908.61	1071.99	-38.5479	1.96881	590.279
2	3	27	2.44211	10790.4	13073.5	974.787	1139.09	-44.834	1.96734	585.916
2	3	27	2.59212	10690.2	13027.1	1080.1	1249.54	-8.33752	1.96606	597.794
2	3	27	2.74213	10607.3	13003	1158.84	1318.44	34.2149	1.9672	455.667
2	3	27	2.89613	10583.1	12931.9	1223.44	1388.07	1.45853	1.96876	548.142
2	3	27	3.04614	10505.9	12876.6	1317.95	1485.08	17.8519	1.9701	802.9
2	3	27	3.19614	10400.8	12767.7	1468.76	1628.94	18.7517	1.97434	877.701
2	3	27	3.34615	10338.3	12666.4	1583.14	1748.39	-5.66699	1.98097	804.437
2	3	27	3.49615	10265.2	12574.2	1699.44	1870.29	-13.9744	1.98792	756.804
2	3	27	3.64616	10153.8	12533.6	1808.97	1975.45	42.5147	1.99792	674.766
2	3	27	3.79617	10053.2	12482.8	1917.95	2072.73	84.6245	2.01026	641.278
2	3	27	3.95218	10010.5	12396.2	2007.34	2171.69	60.8126	2.02511	685.682
2	3	27	4.10219	9954.66	12298.3	2114.68	2282.56	40.8734	2.03816	567.043
2	3	27	4.40221	9836.64	12204.9	2264.72	2426.87	73.2516	2.05789	481.016
2	3	28	0	11137.5	13409.4	0	658.021	-42.6983	1.99681	476.683
2	3	28	0.150009	11159	13285.3	125.911	729.528	-147.606	1.99311	586.243
2	3	28	0.300018	11054	13248.1	181.631	833.904	-102.259	1.99008	482.933
2	3	28	0.450027	11035.1	13207.7	226.219	874.416	-118.425	1.98066	452.711
2	3	28	1.23706	10795	12908	607.262	1258.11	-165.874	1.95706	391.192
2	3	28	1.38707	10831	12893	600.485	1240.98	-201.808	1.95415	403.137
2	3	28	1.51607	10749.2	12798.8	723.614	1370.59	-210.638	1.95252	558.555
2	3	28	1.66609	10706.6	12796	749.655	1396.83	-182.227	1.95238	666.147
2	3	28	2.12511	10456	12527.3	1114.71	1776.3	-186.23	1.96474	826.71
2	3	29	0	10922.7	13069.9	0	1047	-139.683	1.99681	445.65
2	3	29	0.150009	10907.4	12989.1	82.2815	1113.85	-186.959	1.99311	425.056
2	3	29	1.22005	10606.6	12660.1	517.505	1565.59	-205.167	1.95706	407.294
2	3	29	1.37007	10611.2	12599.6	564.125	1610.78	-250.214	1.95415	497.035
2	3	29	1.83308	10422.9	12433.3	809.339	1870.29	-225.172	1.95496	610.629
2	3	29	1.98309	10304.3	12387.4	920.984	1985.1	-167.272	1.95938	938.227
2	3	29	2.13309	10160	12289.2	1091.45	2151.76	-122.519	1.96474	1111.09
2	3	30	0	11333.6	13884.8	0	193.671	171.184	1.85145	150.136
2	3	30	0.151993	11301.5	13882.8	32.1748	216.491	191.48	1.8742	24.9274
2	3	30	0.305008	11310.3	13890.3	23.9081	201.274	190.984	1.89674	24.7982
2	3	30	0.459015	11304.6	13869.4	32.8999	224.105	179.513	1.91933	150.305
2	3	30	0.609009	11304.2	13835.6	57.3337	246.967	155.014	1.93923	228.975
2	3	30	0.759018	11262.8	13812.2	101.448	292.798	165.946	1.95218	198.487
2	3	30	0.917038	11276.4	13775.5	123.431	308.107	129.781	1.95359	221.235
2	3	30	1.07104	11211.3	13760.4	174.49	361.829	163.146	1.94962	276.217
2	3	30	1.22304	11285	13637.8	251.739	392.63	23.1973	1.9463	201.56
2	3	30	1.37706	11251.3	13633.7	264.272	423.509	43.1401	1.94316	279.976
2	3	30	1.52707	11182	13621.8	303.56	477.751	81.7305	1.941	519.041
2	3	30	1.67708	11137.3	13523.2	411.509	579.231	40.3145	1.94281	469.299
2	3	30	1.82707	11081.7	13526.1	438.38	618.542	80.5355	1.94663	421.313
2	3	30	1.97708	11022.4	13456.1	529.795	705.626	70.4852	1.9526	423.164
2	3	30	2.12709	11008.4	13422.3	565.451	745.499	55.5545	1.95758	312.757
2	3	30	2.28409	10959.5	13387.9	622.063	801.645	64.22	1.9664	417.199
2	3	30	2.4361	10901.5	13337.9	697.073	874.416	68.1552	1.97233	479.442
2	3	30	2.58911	10874.3	13262.7	773.306	947.886	32.6892	1.97494	378.195
2	3	30	2.73912	10840.8	13239.6	811.861	989.018	39.2083	1.97371	358.099
2	3	30	2.88913	10756.2	13228.5	874.19	1055.32	90.0844	1.97096	612.838
2	3	30	3.03914	10698.2	13128	988.169	1172.88	58.8058	1.96808	690.771
2	3	30	3.19513	10603.4	13084.1	1083.71	1266.7	94.171	1.96964	532.333
2	3	30	3.34514	10557.4	13028.8	1155.6	1335.77	87.6405	1.97085	550.913
2	3	30	3.49515	10493	12960.3	1249.62	1431.98	85.3257	1.97179	616.489
2	3	30	3.64516	10418.4	12907	1339.33	1520.73	101.61	1.96908	535.563
2	3	30	3.79517	10348	12875.7	1410.55	1592.66	130.81	1.97263	574.081
2	3	30	3.94518	10283.6	12796.5	1512.32	1692.97	123.257	1.9734	581.074
2	3	30	4.09517	10234.1	12742.3	1585.68	1766.98	122.687	1.9718	496.554
2	3	30	4.24518	10173.6	12690.3	1665.15	1841.94	132.205	1.9665	751.724
2	3	30	4.39819	10071.9	12579.7	1815.3	1994.77	134.34	1.96042	697.001
2	3	30	4.5482	10027	12538	1876.48	2053.14	140.657	1.95782	457.083
2	3	30	4.6982	9966.65	12480.7	1959.63	2131.9	148.924	1.95431	541.649
2	3	30	4.87822	9878.41	12426.3	2060.34	2231.9	181.167	1.9505	487.368
2	3	30	5.02823	9853.5	12366.5	2120.44	2292.75	162.087	1.94748	684.718
2	3	30	5.17824	9752.75	12257.5	2268.78	2437.32	171.569	1.94146	785.241
2	3	30	5.33324	9686.84	12188.4	2364.26	2532.25	180.409	1.9334	947.671
2	3	30	5.46024	9566.22	12061.5	2539.33	2704.57	198.528	1.91606	819.192
2	3	30	5.61026	9559.41	11989.4	2596.26	2759.19	160.478	1.90403	980.231
2	3	30	5.76425	9385.56	11821.2	2837.85	3002.57	200.29	1.87435	1580.5
2	3	31	0	11521.6	13585.5	0	254.596	-176.244	1.73244	700.801
2	3	31	0.153015	11369.7	13595.7	152.245	361.829	-65.4101	1.79018	942.115
2	3	31	0.303024	11225.2	13487.3	312.213	540.08	-45.9646	1.81495	257.168
2	3	31	0.453018	11276.3	13580.9	245.317	438.98	-12.542	1.82498	-188.865
2	3	31	0.633041	11272.6	13526.5	255.904	477.751	-49.769	1.81564	306.332
2	3	31	0.783051	11207.4	13506.5	323.921	540.08	-19.8842	1.80832	285.985
2	3	31	0.93306	11195.6	13481.5	342.136	563.552	-30.1118	1.79521	257.247
2	3	31	1.08806	11157.1	13443.6	391.099	618.542	-31.2172	1.78892	363.072
2	3	31	1.21506	11131.5	13401.6	431.259	665.937	-44.2103	1.79073	458.29
2	3	31	1.36508	11108.5	13315.3	493.584	745.499	-91.1113	1.79073	499.385
2	3	31	1.51907	11055.9	13262.2	566.912	817.758	-93.3304	1.79073	342.891
2	3	31	1.67009	11005	13268.8	605.853	850.084	-53.3933	1.79073	323.513
2	3	31	1.8201	10971.8	13208	666.885	915.144	-74.423	1.79073	321.226
2	3	31	2.00011	10952.6	13175.7	701.18	956.094	-84.3393	1.79073	248.875
2	3	31	2.1501	10918.3	13149.8	744.177	997.273	-79.2341	1.79073	54.8122
2	3	31	2.30011	10909.4	13187.7	730.091	972.538	-45.9456	1.79801	500.794
2	3	31	2.45012	10827	13025.3	892.364	1147.52	-104.845	1.79088	837.791
2	3	31	2.60013	10800.4	12945.6	964.094	1223.89	-142.913	1.77862	627.477
2	3	31	2.75014	10718.3	12869.9	1075.8	1335.77	-138.559	1.76332	488.976
2	3	31	2.90015	10681.8	12861.9	1108.56	1370.59	-118.26	1.75958	646.304
2	3	31	3.05016	10574.5	12745.5	1265.88	1529.68	-122.839	1.75554	735.285
2	3	31	3.20216	10504.8	12724	1332.66	1592.66	-87.4013	1.77502	662.854
2	3	31	3.35216	10442.1	12594.8	1465.14	1729.86	-130.27	1.8052	914.709
2	3	32	0	11365.3	13667	0	315.768	-10.2	1.74684	0
2	3	32	0.154999	11363	13670.6	4.24258	315.768	-6.1347	1.80408	25.1322
2	3	32	0.305008	11353.4	13667.3	11.8943	323.434	-1.90219	1.82859	-25.5357
2	3	32	0.455017	11377.2	13662	12.9384	308.107	-22.041	1.85108	93.0463
2	3	32	0.635025	11328.8	13652.5	39.252	354.141	4.58224	1.87058	116.206
2	3	32	0.785034	11346.2	13647.1	27.5248	346.457	-12.2715	1.88792	51.2673
2	3	32	0.935043	11330	13628.2	52.4323	369.522	-14.7091	1.90223	153.898
2	3	32	1.08505	11294.2	13626.9	81.5878	392.63	9.09678	1.90955	308.996
2	3	32	1.23506	11246	13581.4	146.831	462.226	8.56105	1.91069	335.542
2	3	32	1.38507	11223.5	13559.5	177.927	493.298	7.86786	1.90307	311.648
2	3	32	1.53506	11147.9	13549	247.328	555.722	51.9285	1.8933	435.052
2	3	32	1.69107	11164.9	13423.7	315.198	626.424	-51.1126	1.8933	386.056
2	3	32	1.84108	11093.1	13433.4	358.691	673.861	5.27096	1.8933	450.23
2	3	32	1.99109	11033.1	13363.6	449.873	761.502	-5.61406	1.8933	614.38
2	3	32	2.1411	10980.7	13284.8	542.162	858.186	-25.0782	1.8933	241.327
2	3	32	2.29111	10988.4	13308.1	520.422	833.904	-13.6915	1.90794	326.339
2	3	32	2.44112	10930.7	13200.2	637.801	956.094	-51.633	1.91312	644.185
2	3	32	2.59612	10878.3	13147.2	712.248	1030.39	-53.411	1.91756	434.787
2	3	32	2.74612	10801.6	13133.8	775.852	1088.71	-9.88625	1.91742	291.654
2	3	32	3.20114	10696.6	13070.8	895.871	1206.84	19.3909	1.87766	407.014
2	3	32	3.35315	10623.2	12964.3	1021.93	1335.77	-4.89802	1.84994	1032.42
2	3	32	3.50517	10454.8	12870.6	1209.6	1520.73	50.2192	1.815	820.643
2	3	32	3.65517	10425.4	12810.3	1271.76	1583.62	29.726	1.79556	419.286
2	3	33	0	11238	13824	0	300.45	191.511	1.37955	50.7075
2	3	33	0.151001	11195.5	13857.8	54.2566	308.107	245.162	1.33263	-76.2244
2	3	33	0.301025	11243.3	13848.5	25.1204	277.505	205.897	1.35912	46.4422
2	3	33	0.481018	11245.3	13787.2	37.4963	323.434	159.557	1.41177	46.3395
2	3	33	0.631042	11238.8	13831.5	7.54661	292.798	196.505	1.46764	27.8882
2	3	33	0.756042	11176.5	13852.4	67.7659	331.104	254.217	1.51688	201.11
2	3	33	0.936066	11170.8	13824.5	67.2089	354.141	237.642	1.5432	232.477
2	3	33	1.08707	11141.7	13769.2	110.756	408.059	216.958	1.57133	76.6751
2	3	33	1.23706	11164	13788.9	81.8749	377.22	216.186	1.6014	-154.092
2	3	33	1.38708	11180.3	13792.3	65.7857	361.829	207.591	1.63082	50.5205
2	3	33	1.54208	11180.4	13753.3	91.1528	392.63	178.947	1.65798	150.092
2	3	33	1.6951	11160.3	13755.8	103.397	408.059	194.521	1.68034	220.267
2	3	33	1.99911	11114.2	13671.5	196.417	493.298	164.272	1.68034	251.98
2	3	33	2.1261	11138.2	13619.1	227.879	516.662	109.743	1.68034	253.615
2	3	33	2.27612	11057.3	13634.3	261.965	563.552	176.075	1.70768	234.712
2	3	33	2.42612	11079	13573.1	297.021	587.08	116.658	1.74988	308.722
2	3	33	2.58212	11057	13489.5	380.255	658.021	70.9472	1.78741	361.382
2	3	33	2.73215	10995.1	13497.4	407.025	697.674	119.126	1.81462	395.701
2	3	33	2.88416	10959.4	13419.4	491.23	777.535	87.1669	1.83227	688.472
2	3	33	3.03616	10912.2	13283.2	631.325	906.981	21.1647	1.8438	428.625
2	3	33	3.18616	10861.8	13337	615.387	906.981	94.8788	1.87233	218.532
2	3	33	3.33615	10806.3	13299.7	679.124	972.538	106.461	1.89835	373.936
2	3	33	3.51617	10796.9	13231.4	738.698	1030.39	63.8792	1.91714	453.661
2	3	33	3.66617	10702.6	13194	826.765	1122.25	102.752	1.92792	673.438
2	3	33	3.81619	10614.4	13117.9	942.077	1232.43	110.404	1.92627	734.388
2	3	34	0	11189.2	13427.7	0	610.667	-64.8363	1.90645	52.5046
2	3	34	0.149994	11163.4	13436.7	27.3569	618.542	-40.5594	1.82645	131.033
2	3	34	0.301025	11137.8	13422.3	51.7059	650.111	-33.4702	1.79469	208.736
2	3	34	0.453003	11124.3	13391.6	74.3053	681.791	-46.5596	1.76565	262.966
2	3	34	0.603027	11069.5	13377.6	129.837	729.528	-19.0126	1.75991	338.798
2	3	34	0.78302	11050.5	13303.3	186.34	793.6	-59.8085	1.76427	316.277
2	3	34	0.933044	11041.7	13255.7	226.636	833.904	-88.227	1.77434	242.307
2	3	34	1.08304	10971.5	13277	264.8	866.297	-24.5065	1.78486	107.969
2	3	34	1.23306	10954.1	13303.8	265.823	866.297	7.53219	1.8012	244.618
2	3	34	1.38306	10934.9	13210.6	334.416	939.687	-47.0123	1.81747	354.114
2	3	34	1.53308	10918.4	13188	361.719	972.538	-51.876	1.82968	247.064
2	3	34	1.68307	10911	13137.1	402.315	1013.81	-83.3291	1.84195	248.219
2	3	34	1.83307	10825.7	13177.3	441.417	1047	5.84879	1.85512	333.45
2	3	34	1.98309	10827.9	13075.8	504.423	1113.85	-69.3633	1.86637	335.047
2	3	34	2.13309	10794.9	13060.7	538.683	1147.52	-57.0924	1.87278	653.071
2	3	34	2.28311	10690	12938.3	699.149	1309.78	-70.1898	1.87212	814.654
2	3	34	2.43912	10611.4	12887	791.4	1396.83	-50.6768	1.8811	735.845
2	3	34	2.59412	10548.7	12754	929.547	1538.64	-98.3664	1.89263	553.323
2	3	34	2.74411	10520	12741.5	958.519	1565.59	-86.3932	1.91047	545.079
2	3	34	2.89413	10415	12657.9	1091.81	1702.17	-67.3405	1.92625	921.099
2	3	34	3.04413	10350	12535.5	1224.92	1841.94	-102.498	1.94026	1072.32
2	3	34	3.19415	10217.6	12412.8	1405.01	2023.89	-85.3986	1.95199	831.996
2	3	34	3.34515	10168.6	12356.2	1479.8	2092.39	-85.5094	1.96368	557.494
2	3	34	3.49515	10026.1	12348.3	1586.89	2191.69	18.2063	1.96821	907.238
2	3	34	3.64517	9928.82	12209.7	1752.74	2364.58	4.63898	1.96893	610.706
2	3	34	3.79517	9923.33	12199.9	1763.53	2374.91	2.58479	1.97236	68.9637
2	3	34	3.94519	9918.33	12191.3	1773.13	2385.27	1.3287	1.97122	-68.8379
2	3	34	4.09518	9940.29	12206.4	1746.88	2354.26	-7.98243	1.95726	-34.5133
2	3	34	4.24521	9896.73	12215.7	1771.9	2374.91	33.4188	1.92953	624.625
2	3	34	4.39719	9748.17	12126.7	1941.47	2542.9	94.1022	1.89663	1105.33
2	3	35	0	11252.9	13866.4	0	262.228	212.429	1.42999	-203.344
2	3	35	0.150024	11249.7	13915.6	49.2723	231.722	250.671	1.52246	-76.2806
2	3	35	0.300018	11256.6	13901.8	35.6017	239.343	235.939	1.55108	-76.1315
2	3	35	0.450043	11269.2	13930	65.6411	208.881	248.063	1.58154	127.2
2	3	35	0.600037	11216.4	13886.8	41.8171	277.505	252.222	1.61509	152.374
2	3	35	0.750061	11283.8	13841.9	39.4059	254.596	173.496	1.61509	0
2	3	35	0.900055	11280.3	13817.6	55.9843	277.505	158.013	1.61509	25.4423
2	3	35	1.05005	11243.8	13871.4	10.4241	262.228	222.339	1.61509	204.232
2	3	35	1.20007	11220.3	13788.1	84.8784	338.778	177.207	1.61509	331.982
2	3	35	1.35007	11196	13783.6	100.518	361.829	190.514	1.61509	-25.5798
2	3	35	1.50009	11207.6	13816.6	67.3523	331.104	206.819	1.61509	75.4603
2	3	35	1.6561	11217.2	13727.5	143.389	384.922	135.004	1.61509	471.528
2	3	35	1.8111	11142.7	13670.3	224.962	477.751	143.959	1.61509	329.843
2	3	35	1.96109	11144.3	13650.8	241.493	485.522	128.649	1.61509	129.696
2	3	35	2.11111	11132.1	13622.6	272.163	516.662	116.388	1.61509	233.984
2	3	35	2.26111	11162.3	13531.4	347.003	555.722	29.2089	1.66137	365.85
2	3	35	2.41113	11137.4	13460.5	422.039	626.424	-6.50222	1.67685	339.836
2	3	35	2.56213	11071.6	13476.3	430.2	658.021	51.2824	1.71111	502.038
2	3	35	2.71213	11004.9	13370.3	554.614	777.535	20.4579	1.74932	796.795
2	3	36	0	11422.4	13623.5	0	300.45	-80.9671	1.85263	-152.945
2	3	36	0.150024	11453.5	13621.8	31.2077	277.505	-103.385	1.80779	76.6073
2	3	36	0.300018	11418	13602.4	21.4693	323.434	-93.4044	1.78156	281.092
2	3	36	0.450012	11396.2	13568.7	60.6824	361.829	-103.281	1.75581	307.807
2	3	36	0.600037	11352.5	13537	111.186	415.782	-96.7155	1.71854	154.092
2	3	36	0.750031	11338.6	13563.2	103.25	408.059	-68.0437	1.71854	255.823
2	3	36	0.903046	11280.6	13498.7	188.812	493.298	-75.5716	1.71854	513.161
2	3	36	1.05304	11220.9	13462.6	257.809	563.552	-61.1524	1.71854	575.427
2	3	36	1.20306	11138.1	13396	364.076	665.937	-52.8685	1.71854	166.614
2	3	36	1.38309	11193.8	13409.2	313.274	618.542	-81.4015	1.71854	120.264
2	3	36	1.53308	11165.6	13311.2	404.327	705.626	-133.293	1.71854	503.261
2	3	36	1.68307	11082	13303.3	467.304	769.515	-81.4927	1.71854	346.882
2	3	36	1.8331	11036.2	13293.4	508.022	809.697	-57.1238	1.71854	-80.0458
2	3	36	1.98309	11079.7	13339.9	444.777	745.499	-53.4248	1.71854	160.024
2	3	36	2.13611	10999	13266.2	554.009	858.186	-51.1616	1.71854	640.863
2	3	36	2.2861	10920.5	13226.2	640.125	939.687	-25.7919	1.68502	298.98
2	3	36	2.43613	10968.4	13163.7	646.143	947.886	-103.957	1.65904	663.582
2	3	36	2.74014	10753.5	12965.7	938.125	1240.98	-95.6667	1.56946	964.075
2	3	37	0	11124.2	13543.5	0	579.231	64.2358	1.85263	708.293
2	3	37	0.156006	11023.2	13485.2	116.573	689.729	90.9392	1.80779	648.053
2	3	37	0.306	10960.5	13423.9	202.695	777.535	89.5819	1.78156	529.208
2	3	37	0.459015	10923.4	13352.7	276.976	850.084	63.7325	1.75581	454.094
2	3	37	0.609039	10888.8	13292.9	343.861	915.144	44.4677	1.71854	656.348
2	3	37	0.759033	10769.5	13235.1	470.04	1047	85.5866	1.71854	859.16
2	3	37	0.909027	10699.1	13118.3	601.217	1172.88	51.239	1.71854	532.781
2	3	37	1.05905	10699.7	13070.7	635.373	1206.84	16.896	1.71854	571.841
2	3	37	1.20908	10590	12984	773.543	1344.46	32.9397	1.71854	917.3
2	3	38	0	9623.53	11792.4	0	2880.36	-8.68864	1.96755	367.122
2	3	38	0.151031	9600.67	11746.1	51.6083	2935.81	-18.28	1.94002	368.968
2	3	38	0.301025	9535.99	11713.6	117.736	2991.43	15.8912	1.91742	855.67
2	3	38	0.451019	9426.57	11556.5	307.327	3192.5	12.9906	1.91605	1005.52
2	3	38	0.601044	9357.32	11471.7	416.783	3293.11	19.1419	1.91734	1062.07
2	3	38	0.755035	9202.79	11310	640.098	3515.38	51.3974	1.92468	1056.48
2	3	38	0.90506	9142.58	11232.6	737.976	3614.29	55.9247	1.93124	727.902
2	3	38	1.05505	9079.51	11128.4	858.343	3733.77	47.4055	1.93293	1139.1
2	3	38	1.20508	8897.78	10989	1082.61	3956.04	114.846	1.93186	740.878
2	3	38	1.35507	8931.68	10960.8	1081.78	3956.04	70.9078	1.92877	332.661
2	3	38	1.51309	8888.47	10868.2	1180.81	4058.51	52.1153	1.92654	752.239
2	3	38	1.66309	8820.26	10764	1304.94	4187.74	46.2553	1.92627	844.495
2	3	38	1.81308	8722.95	10676.5	1433.98	4311.85	72.6349	1.92772	826.315
2	3	38	1.9671	8631.94	10584.3	1562.93	4438.96	89.7601	1.93239	778.82
2	3	38	2.11911	8607.01	10472.3	1666.1	4550.19	40.5395	1.93839	713.383
2	3	38	2.26913	8527.31	10404.5	1768.59	4654.42	59.915	1.94187	722.652
2	3	38	2.41913	8479.06	10299.8	1880.83	4767	30.274	1.94819	659.295
2	3	38	2.56912	8421.41	10229.1	1972.06	4852.2	28.9152	1.95361	755.55
2	3	38	2.71915	8334.36	10118.3	2112.9	4993.68	26.2724	1.95682	903.028
2	3	38	2.86914	8272.43	10005.9	2239.83	5123.13	8.67132	1.95968	495.649
2	3	38	3.01917	8268.57	9984.79	2259.04	5142.38	-2.0725	1.95953	909.71
2	3	38	3.34918	8028.17	9631.79	2685.75	5559.83	57.4978	1.95994	1113.79
2	3	38	3.49918	7947.52	9525.63	2819.06	5677.01	103.305	1.96451	918.501
2	3	38	3.78018	7858.9	9250.32	3094.5	5955.7	126.208	1.98515	857.819
2	3	38	3.93021	7839.25	9159.45	3180.55	6046.76	128.369	1.99751	630.744
2	3	38	4.0802	7830.1	9060.13	3268.26	6144.94	120.155	2.01062	979.929
2	3	38	4.23022	7760.38	8872.39	3463.75	6340.76	159.708	2.01644	921.834
2	3	38	4.41022	7720.13	8768.66	3572.91	6449.16	184.537	2.01346	551.359
2	3	38	4.56021	7720.01	8692.6	3637.58	6522.7	173.804	2.00728	490.288
2	3	39	0	11192.1	13751.8	0	384.922	169.823	1.78669	49.7256
2	3	39	0.154999	11144.2	13789.1	60.7141	392.63	229.774	1.80501	-150.302
2	3	39	0.307007	11262.9	13741.7	71.4893	338.778	114.257	1.83137	-127.445
2	3	39	0.457001	11222.9	13768.4	34.9564	354.141	161.097	1.8345	253.287
2	3	39	0.611023	11169.2	13734.2	28.8158	415.782	172.63	1.8345	519.185
2	3	39	0.740021	11152	13625.9	132.132	501.081	105.152	1.8345	107.804
2	3	39	0.898041	11194.4	13660.4	91.4008	446.724	101.47	1.8345	151.501
2	3	39	1.04904	11124.4	13585.8	179.25	547.898	94.8274	1.8345	381.792
2	3	39	1.20404	11160	13520.9	233.042	563.552	23.2087	1.8345	436.126
2	3	39	1.35605	11049.9	13464	320.999	681.791	57.1897	1.8345	444.066
2	3	39	1.50607	11054.6	13439	341.639	697.674	35.8251	1.8345	373.973
2	3	39	1.80606	10966.8	13307.3	498.299	850.084	2.17097	1.8345	374.707
2	3	39	1.95609	10931.6	13327.8	497.571	866.297	40.12	1.8345	435.606
2	3	39	2.10608	10857.1	13235.5	615.451	980.773	24.9189	1.8345	657.815
2	3	39	2.2561	10844.7	13129.9	712.278	1063.65	-42.3398	1.85044	407.433
2	3	39	2.41211	10784.4	13133	741.044	1105.46	2.21448	1.864	579.499
2	3	39	2.5621	10684.2	13040.6	873.891	1240.98	6.30673	1.8439	903.503
2	3	40	0	10956	13480.6	0	737.51	133.911	1.72874	213.374
2	3	40	0.149994	10927.5	13467.1	31.5217	769.515	143.661	1.75181	267.479
2	3	40	0.300018	10894.7	13435.6	76.046	817.758	143.446	1.78499	670.659
2	3	40	0.601013	10770.2	13192.2	343.109	1071.99	54.2879	1.85334	485.542
2	3	40	0.755035	10748.4	13267.7	297.349	1038.69	123.597	1.87848	211.359
2	3	40	1.36008	10575.7	13160.7	496.942	1232.43	168.033	1.92662	433.914
2	3	40	1.54007	10483.3	13044.5	643.161	1379.33	151.286	1.93096	736.48
2	3	40	1.69107	10430	12963.2	737.817	1476.2	132.48	1.93248	407.762
2	3	40	1.84308	10347	12996.3	778.06	1502.88	215.093	1.93096	687.347
2	3	40	1.99307	10239.5	12844.3	958.185	1683.78	188.156	1.93252	849.283
2	3	40	2.1431	10161.2	12815	1036.7	1757.68	225.559	1.93242	648.092
2	3	40	2.44312	9993.58	12670.3	1258.07	1975.45	252.967	1.95806	678.31
2	3	40	2.59311	9962.09	12576.5	1343.62	2062.93	214.835	1.96537	676.117
2	3	40	2.74814	9871	12491.9	1467.87	2181.68	229.107	1.96693	553.95
2	3	40	2.89813	9829.48	12469.7	1513.56	2231.9	246.599	1.96683	576.94
2	3	40	3.80618	9469.41	12014.9	2087.62	2792.11	247.8	1.94213	654.799
2	3	40	3.95618	9383.02	11911.3	2221.95	2924.7	255.466	1.94097	758.166
2	3	40	4.11319	9336.41	11816.2	2322.36	3024.87	237.037	1.94661	835.847
2	3	40	4.26318	9216.11	11717.7	2476.88	3181.31	276.865	1.94504	931.281
2	3	40	4.41321	9155.29	11609.9	2596.57	3304.27	263.606	1.94973	778.577
2	3	40	4.56421	9075.04	11528.7	2710.68	3415.69	282.026	1.95673	847.799
2	3	40	4.7142	9009.63	11394.5	2853.12	3559.46	257.86	1.96095	958.502
2	3	41	0	11048.6	13522.1	0	642.209	100.367	1.84889	369.783
2	3	41	0.149994	10989	13506.6	61.6299	697.674	130.004	1.87304	477.821
2	3	41	0.300018	10882.9	13486.7	169.494	785.564	188.676	1.88813	144.918
2	3	41	0.480011	10948.2	13480	108.891	745.499	138.777	1.90073	48.5841
2	3	41	0.631012	10921.2	13423.2	161.289	801.645	116.178	1.90824	345.153
2	3	41	0.78302	10865	13413.8	213.156	850.084	148.181	1.91823	511.417
2	3	41	0.933014	10846.4	13287.2	310.011	956.094	69.691	1.92064	435.606
2	3	41	1.08304	10833.7	13255.9	342.157	980.773	55.8952	1.92207	247.625
2	3	41	1.23303	10810	13216	388.121	1030.39	43.754	1.92312	499.61
2	3	41	1.38306	10721.9	13157.9	489.299	1130.67	63.4834	1.92312	531.485
2	3	41	1.53305	10685	13107.7	551.319	1189.84	53.6338	1.92312	305.632
2	3	41	1.68808	10665.8	13087.1	579.452	1223.89	52.4311	1.92312	649.885
2	3	41	1.83807	10516.8	13000.7	744.771	1388.07	96.7101	1.92312	693.596
2	3	41	1.9881	10479.2	12973.4	790.807	1431.98	104.34	1.92312	471.993
2	3	41	2.13809	10441.2	12875.6	887.105	1529.68	63.4606	1.92312	521.713
2	3	41	2.29608	10328.2	12896.3	954.268	1592.66	159.35	1.9324	589.935
2	3	41	2.44611	10225.6	12825.9	1077.98	1711.39	185.731	1.93743	581.044
2	3	41	2.5961	10202.4	12774.5	1129.12	1766.98	167.846	1.94062	688.185
2	3	41	2.74612	10097.4	12659.1	1284.4	1917.85	167.899	1.94103	598.617
2	3	41	2.89612	10070.2	12643.6	1314.92	1946.58	177.886	1.94172	632.741
2	3	41	3.05313	9963.16	12515.6	1480.32	2112.11	174.252	1.9329	798.38
2	3	41	3.20312	9930.2	12439.9	1556.29	2191.69	150.351	1.93179	636.106
2	3	41	3.35315	9826.45	12375.6	1675.79	2302.95	188.752	1.93153	741.649
2	3	42	0	11033.2	13470.4	0	689.729	73.3934	1.69111	-211.397
2	3	42	0.149994	11113.1	13433	88.2807	658.021	-8.87116	1.69715	-26.4603
2	3	42	0.299988	11066.3	13449.4	39.2205	681.791	35.342	1.69424	283.083
2	3	42	0.459015	10992	13432.3	56.1192	745.499	74.0598	1.68999	413.908
2	3	42	0.609009	10969.3	13370.5	118.63	809.697	44.9529	1.68173	-53.2359
2	3	42	0.759033	11052.6	13391.9	80.9071	729.528	3.62985	1.68828	53.7623
2	3	42	0.909027	10955.6	13361.8	133.472	825.827	48.0961	1.71086	347.901
2	3	42	1.05905	10967.6	13332.9	152.331	833.904	18.8362	1.73032	216.166
2	3	42	1.20905	10910	13311.3	201.207	890.681	43.0217	1.74249	298.05
2	3	42	1.35904	10871.6	13299.6	235.113	923.316	61.1445	1.75576	218.029
2	3	42	1.50906	10918.7	13203.9	290.056	956.094	-40.5517	1.76673	218.996
2	3	42	1.65906	10827.3	13259	295.122	989.018	62.6219	1.77851	54.8094
2	3	42	1.80908	10849.1	13251.8	285.795	972.538	42.3992	1.79136	100.222
2	3	42	1.98907	10828.2	13201.6	338.098	1022.09	20.8635	1.80573	428.202
2	3	42	2.1391	10747.7	13153.1	426.815	1113.85	42.047	1.8202	446.207
2	3	42	2.28909	10730.7	13117.4	464.895	1155.96	28.4967	1.84288	253.283
2	3	42	2.43912	10689.7	13101.3	504.19	1189.84	45.815	1.8645	369.091
2	3	42	2.58911	10641	13041.8	580.956	1266.7	37.831	1.88482	573.394
2	3	42	2.73914	10536.5	13010.1	677.187	1361.87	89.3422	1.90459	455.38
2	3	42	2.89413	10526.8	12964	716.131	1405.6	63.7605	1.92607	430.299
2	3	42	3.04614	10432.8	12937	803.073	1493.97	112.224	1.942	638.787
2	3	42	3.20114	10397.4	12815.2	912.989	1601.71	53.2631	1.94883	760.93
2	3	42	3.35614	10313.8	12713.5	1044.26	1729.86	44.5926	1.95516	664.31
2	3	42	3.50616	10250.3	12673.5	1117.19	1804.34	64.1664	1.96477	786.448
2	3	42	3.65616	10127	12561.7	1283.3	1965.81	81.1241	1.97292	796.729
2	3	42	3.80618	10074.1	12514.2	1354.32	2043.37	89.6108	1.98256	487.637
2	3	42	3.95618	10041.8	12445.4	1426.03	2112.11	68.896	1.99084	561.242
2	3	42	4.1062	9925.23	12406.2	1536.26	2211.76	132.431	1.99649	738.524
2	3	42	4.2562	9837.67	12325.2	1655.52	2333.68	148.131	1.99706	682.316
2	3	42	4.40619	9771.49	12273.5	1739.09	2416.44	167.012	1.99277	583.328
2	3	42	4.56021	9695.03	12209.8	1838.45	2511.02	187.151	1.98507	794.339
2	3	42	4.7142	9636.6	12060.1	1984.81	2661.11	141.632	1.97447	668.113
2	3	42	4.86621	9544.82	12060.4	2050.22	2715.46	214.872	1.96822	179.958
2	3	42	5.01624	9596.72	12017.9	2042.88	2715.46	147.817	1.96542	512.742
2	3	42	5.16623	9496.77	11903.8	2194.32	2869.3	159.494	1.95996	1025.59
3	5	43	0	8224.18	7437.78	0	-44.7483	-72.3209	1.77857	34.8631
3	5	43	0.150011	8238.78	7432.7	15.4574	-39.5184	-58.1523	1.78785	-101.237
3	5	43	0.30002	8247.29	7376.12	65.8443	-75.1213	-13.4771	1.78836	145.749
3	5	43	0.45002	8255.16	7474.61	48.1214	4.20745	-74.3529	1.79145	582.377
3	5	43	0.600031	8315.58	7547.72	142.969	99.598	-78.3164	1.78365	351.266
3	5	43	0.75004	8324.17	7551.95	151.762	109.594	-74.7236	1.75982	289.583
3	5	43	0.901051	8395.41	7595.05	232.493	186.768	-50.0333	1.75155	196.174
3	5	43	1.05106	8383.84	7581.27	214.66	168.647	-49.5627	1.74685	344.618
3	5	43	1.20106	8454.53	7681.31	335.217	290.157	-62.8534	1.7425	553.797
3	5	43	1.35107	8485.23	7712.85	379.222	334.791	-60.7316	1.7373	287.921
3	5	43	1.50108	8519.96	7737.67	421.209	376.539	-51.1885	1.73485	635.83
3	5	43	1.65908	8671.07	7810.38	581.843	530.633	13.3588	1.73689	209.697
3	5	43	1.80909	8549.26	7798.6	485.656	441.128	-69.7375	1.74034	-75.7247
3	5	43	1.9591	8567.3	7872.09	553.495	507.914	-105.203	1.74665	545.401
3	5	43	2.10911	8660.91	7915.73	647.434	604.759	-64.7495	1.75829	640.943
3	5	43	2.25911	8744.12	7972.33	745.707	700.203	-41.1885	1.77042	348.146
3	5	43	2.41112	8743.66	7984.44	754.118	709.902	-49.6832	1.78335	308.498
3	5	43	2.56113	8767.91	8075.72	838.22	793.376	-93.6116	1.79686	461.256
3	5	43	2.71113	8877.81	8048.48	894.524	848.284	5.52398	1.80791	795.191
3	5	43	2.86114	8962.22	8224.11	1078.43	1031.94	-53.9357	1.81975	276.208
3	5	43	3.04115	8862.74	8191.91	988.159	939.438	-103.717	1.83662	319.608
3	5	43	3.17016	9017.67	8306.34	1176.44	1130.71	-71.4195	1.84995	1080.05
3	5	43	3.32016	9074.34	8410.43	1291.83	1240.78	-104.498	1.86011	823.576
3	5	43	3.47017	9205.18	8472.04	1425.5	1377.79	-56.8538	1.87075	967.779
3	5	43	3.62018	9298.96	8598.86	1582.17	1531.14	-84.0605	1.88498	833.738
3	5	43	3.80019	9412.08	8657.38	1702.5	1652.94	-49.9891	1.89972	863.634
3	5	43	3.9512	9495.02	8812.21	1871.93	1817.02	-108.862	1.9135	597.78
3	5	43	4.1012	9528.62	8799.92	1886	1832.88	-77.3077	1.92628	545.202
3	5	43	4.25121	9642.34	8887.78	2028.21	1980.58	-67.4901	1.9381	877.352
3	5	43	4.40122	9734.77	8959.27	2144.01	2096.1	-60.3449	1.94509	454.814
3	5	43	4.55123	9730.82	9000.96	2171.06	2117.04	-94.388	1.95045	407.999
3	5	43	4.70823	9821.09	9057.48	2274.54	2221.36	-78.0398	1.94754	717.732
3	5	43	5.30826	10195.6	9294.8	2708.3	2660.38	-15.1616	1.94833	733.291
3	5	43	5.46227	10282.4	9367.33	2821.22	2774.29	-13.9591	1.95349	822.493
3	5	43	5.61228	10385	9458.58	2958.53	2910.44	-16.5392	1.9644	929.272
3	5	43	5.76228	10463.6	9580.09	3099.14	3053.08	-56.9636	1.97826	910.109
3	5	43	5.91229	10583.3	9645.02	3230.72	3183.48	-27.3478	1.99064	827.913
3	5	43	6.36631	10843	9909.08	3600.77	3553.16	-53.6399	2.02431	808.546
3	5	43	6.51632	10938.2	9979.95	3718.7	3671.86	-43.1947	2.03344	584.854
3	5	43	6.66633	10994.6	9998.41	3772.54	3728.63	-19.4486	2.04083	378.427
3	5	44	0	8344.5	7589.8	0	150.862	-84.6517	1.95892	312.898
3	5	44	0.150011	8351.9	7648.28	58.9372	197.8	-117.872	1.95836	206.085
3	5	44	0.30002	8368.35	7649.65	64.4233	212.692	-106.463	1.96338	24.7315
3	5	44	0.450029	8363.61	7644	57.4688	205.22	-106.27	1.956	331.064
3	5	44	0.607031	8404.83	7753.29	174.261	314.332	-147.74	1.95546	395.276
3	5	44	0.75704	8435.96	7746.18	181.154	326.574	-119.719	1.95104	306.857
3	5	44	0.907051	8475.62	7818.47	263.593	406.395	-137.979	1.94775	425.775
3	5	44	1.05706	8505.88	7852.09	307.953	454.315	-137.7	1.94486	383.737
3	5	44	1.20706	8547.18	7905.77	375.386	521.519	-142.653	1.94369	448.624
3	5	44	1.36107	8613.81	7937.76	440.001	590.701	-114.482	1.94468	461.018
3	5	44	1.51108	8655.4	7996.41	511.847	661.678	-123.006	1.94432	413.524
3	5	44	1.66108	8685.97	8043.55	567.88	714.762	-132.152	1.94437	488.674
3	5	44	1.81109	8752.51	8113.53	663.898	808.285	-130.609	1.94685	461.786
3	5	44	1.9611	8784.49	8145.19	708.55	853.307	-128.744	1.94977	431.396
3	5	44	2.11511	8865.71	8185.53	791.547	939.438	-97.1663	1.94977	604.606
3	5	44	2.26511	8930.68	8260.76	890.952	1037.11	-102.077	1.94907	446.544
3	5	44	2.41512	8940.33	8305.66	931.375	1073.41	-126.352	1.94834	573.785
3	5	44	2.56513	9039.29	8400.89	1067.98	1209.26	-122.528	1.94606	715.737
3	5	44	2.71514	9111.66	8435.58	1141.87	1288.14	-96.1055	1.94728	667.37
3	5	44	2.86514	9176.74	8546.49	1268.01	1409.48	-130.203	1.94661	757.025
3	5	44	3.01515	9263.76	8612.15	1374.85	1515.26	-117.843	1.94881	793.819
3	5	44	3.16516	9364.14	8703.42	1509.9	1647.64	-116.339	1.95179	776.604
3	5	44	3.31516	9442	8762.37	1606.05	1748.25	-107.362	1.95631	723.097
3	5	44	3.46517	9530.95	8838.15	1722.21	1864.58	-104.232	1.96071	958.754
3	5	44	3.64518	9668.97	8986.14	1924.57	2064.65	-123.849	1.96249	986.46
3	5	44	3.79519	9770.73	9066.13	2052.72	2190.13	-117.476	1.96976	729.862
3	5	44	3.9452	9827.9	9141.21	2146.47	2283.63	-137.017	1.98219	758.028
3	5	44	4.0952	9947.44	9208.04	2277.74	2417.54	-109.989	1.98779	892.792
3	5	45	0	8756.53	7815.52	0	595.379	73.4255	1.95892	795.838
3	5	45	0.150009	8877.14	7870.49	132.548	714.762	125.713	1.95836	406.956
3	5	45	0.45002	8881.91	7948.18	182.536	778.518	76.6905	1.956	294.089
3	5	45	0.604027	8935.48	7997.72	255.388	848.284	82.27	1.95546	196.486
3	5	45	0.754036	8928.3	7991.86	246.18	838.253	81.0349	1.95104	597.663
3	5	45	1.38406	9271.01	8314.94	717.022	1314.48	101.657	1.94468	711.997
3	5	45	1.53407	9325.86	8370.17	794.846	1393.63	100.244	1.94432	457.599
3	5	45	1.68407	9366.34	8409.38	851.196	1451.77	99.9376	1.94437	387.554
3	5	46	0	8722.41	7674.16	0	463.155	142.341	1.95892	419.465
3	5	46	0.149994	8755.57	7726.17	61.6858	526.072	132.407	1.95836	440.744
3	5	46	0.300003	8779.47	7795.32	133.929	595.379	103.964	1.96338	293.642
3	5	46	0.450012	8782.4	7821.1	158.715	614.17	88.8496	1.956	317.166
3	5	46	0.600006	8853.99	7858.3	226.324	690.53	116.844	1.95546	335.288
3	5	46	0.750031	8880.08	7867.87	249.768	714.762	129.659	1.95104	425.694
3	5	46	0.90004	8943.05	7949.43	352.786	818.253	120.704	1.94775	330.23
3	5	46	1.20004	8975.07	7981.74	398.051	863.37	122.121	1.94369	284.405
3	5	46	1.38005	9029.07	8051.9	486.549	954.77	113.343	1.94468	507.759
3	5	47	0	8771.38	7698.39	0	516.976	162.72	1.91055	679.298
3	5	47	0.150024	8798.33	7815.05	119.729	618.887	104.744	1.91803	76.0134
3	5	47	0.300034	8735.59	7763.38	74.1918	539.782	92.691	1.92523	78.9953
3	5	47	0.450027	8802.82	7841.18	146.215	642.586	90.5093	1.93232	502.488
3	5	47	0.600037	8849.25	7864.12	183.119	690.53	109.427	1.93833	585.521
3	5	47	0.750046	8947.85	7945.33	303.519	818.253	127.011	1.94657	643.37
3	5	47	0.900055	8995.42	7986.83	365.23	883.553	133.487	1.94526	472.092
3	5	47	1.05006	9033.2	8054.99	442.4	959.889	114.213	1.94582	511.839
3	5	47	1.20007	9105.03	8093.51	517.151	1037.11	139.52	1.948	391.235
3	5	47	1.38008	9139.24	8129.54	566.76	1089	139.069	1.95157	505.726
3	5	47	1.53009	9202.21	8229.28	683.712	1204.01	114.027	1.95157	505.903
3	5	47	1.6801	9251.06	8230.24	716.216	1240.78	147.893	1.95157	667.272
3	5	47	1.83009	9370.78	8338.25	876.764	1404.2	154.394	1.95157	756.162
3	5	47	1.9801	9391.33	8409.26	943.232	1467.63	117.251	1.95157	511.344
3	5	47	2.13011	9487.13	8433.75	1026.19	1557.61	165.079	1.95157	547.027
3	5	47	2.28012	9540.97	8485.54	1100.86	1631.75	163.744	1.95613	600.133
3	5	47	2.43013	9611.28	8563.27	1205.59	1737.66	153.851	1.95996	723.212
3	5	47	2.58014	9683.51	8645.37	1314.82	1848.73	141.201	1.96286	721.941
3	5	47	2.73015	9763.91	8713.94	1420.02	1954.26	143.34	1.96441	702.253
3	5	47	2.88014	9828.4	8802.33	1528.4	2059.41	119.512	1.96481	892.772
3	5	47	3.03516	9944.53	8916.76	1691.37	2226.56	109.183	1.95908	684.135
3	5	47	3.18517	9967.86	8951.53	1732.61	2268.08	98.0862	1.9663	465.48
3	5	47	3.33517	10069.7	8990.2	1831.5	2366.21	135.042	1.97456	634.49
3	5	47	3.48518	10133.8	9056.04	1923.36	2458.44	126.596	1.98372	614.845
3	5	48	0	8576.79	7415.79	0	172.244	204.623	1.67984	96.821
3	5	48	0.150009	8622.35	7393.73	50.6253	186.768	253.36	1.68295	36.1202
3	5	48	0.301025	8570.1	7432.84	18.3132	183.117	188.309	1.70241	187.098
3	5	48	0.451019	8587.99	7498.88	83.8451	243.087	157.97	1.69674	330.23
3	5	48	0.601044	8633.11	7510.86	110.501	282.192	183.854	1.69704	183.587
3	5	48	0.751053	8620.23	7540.75	132.298	298.169	154.423	1.7006	39.881
3	5	48	0.901062	8641.79	7519.65	122.519	294.157	184.541	1.71054	122.074
3	5	48	1.05106	8652.38	7565.13	167.377	334.791	162.351	1.71907	190.673
3	5	48	1.20107	8632.12	7605.69	197.796	351.36	120.307	1.72733	139.149
3	5	48	1.35107	8657.89	7616.06	216.073	376.539	132.714	1.72733	169.12
3	5	48	1.50108	8656.93	7646.94	244.647	402.099	111.511	1.72733	329.924
3	5	48	1.68109	8730.56	7696.29	319.882	485.419	133.694	1.72733	131.554
3	5	48	1.8311	8685.19	7683.31	288.648	445.514	108.459	1.72733	211.806
3	5	48	1.98111	8724.37	7786.17	398.705	548.965	69.1203	1.72733	375.538
3	5	48	2.13112	8737.3	7785.72	403.254	558.182	79.04	1.72733	233.058
3	5	48	2.28113	8795.26	7815.29	455.336	618.887	102.281	1.73327	233.87
3	5	48	2.43112	8801.99	7820.49	463.139	628.344	103.79	1.74001	565.096
3	5	48	2.58113	8909.36	7939.83	620.666	788.417	102.499	1.73979	467.631
3	5	48	2.73114	8906.69	7915.59	598.857	768.642	116.977	1.7518	116.084
3	5	48	2.88115	8931.1	7966.93	655.208	823.245	100.03	1.76519	467.46
3	5	48	3.03116	9001	8017.2	735.97	908.888	116.767	1.78079	489.615
3	5	48	3.18117	9044.6	8062.29	798.003	970.138	117.47	1.7861	531.05
3	5	48	3.33118	9105.04	8136.52	893.591	1068.21	109.667	1.79337	653.793
3	5	49	0	8746.58	7687.25	0	489.9	151.661	1.91811	734.315
3	5	49	0.150024	8816.19	7768.44	106.952	600.065	149.231	1.93586	351.576
3	5	49	0.300018	8823.89	7757.03	104.15	595.379	162.583	1.93482	264.531
3	5	49	0.750046	8930.3	7881.58	267.429	758.789	157.394	1.91129	239.618
3	5	49	0.900055	8927.26	7853.6	245.602	739.159	174.091	1.90803	281.57
3	5	49	1.05006	8994.72	7931.83	348.42	843.266	170.523	1.91372	684.579
3	5	49	1.20007	9084.23	7983.3	449.057	944.545	200.575	1.91372	563.58
3	5	49	1.83009	9309.62	8232.68	783.914	1282.87	187.394	1.91372	426.99
3	5	49	1.9801	9323.4	8210.93	779.078	1277.61	212.549	1.91372	492.451
3	5	49	2.13011	9395.66	8347.27	925.71	1430.62	165.109	1.91372	862.682
3	5	49	2.28012	9479.92	8412.17	1031.17	1536.43	175.908	1.91309	797.549
3	5	49	3.18016	10026.4	8889.81	1756.16	2268.08	183.035	1.95355	812.913
3	5	50	0	8318.45	7649.79	0	179.48	-143.927	1.54224	-24.1611
3	5	50	0.150009	8260.87	7695.71	73.6519	175.855	-217.48	1.5556	224.863
3	5	50	0.300018	8337.06	7723.89	76.4016	246.942	-179.058	1.61967	184.628
3	5	50	0.90004	8436.89	7728.17	142.025	314.332	-107.087	1.78084	84.4385
3	5	50	1.05005	8420.49	7738.58	135.26	310.274	-126.276	1.79611	-27.0131
3	5	50	1.20006	8412.24	7735.57	127.092	306.227	-130.462	1.79899	111.895
3	5	50	1.38007	8453.48	7756.8	172.284	347.201	-113.626	1.79363	238.744
3	5	50	1.53008	8490.87	7771.78	211.21	385.017	-95.5803	1.78713	250.654
3	5	50	2.13011	8574.6	7901.43	359.074	535.203	-119.327	1.73884	330.735
3	5	50	2.28012	8691.7	7924.99	463.734	633.084	-48.1607	1.74834	453.518
3	5	50	2.43013	8681.85	7988.99	497.103	671.267	-98.4206	1.76115	111.283
3	5	50	2.58012	8704.26	7964.25	497.73	666.469	-65.2215	1.76218	271.345
3	5	50	2.88014	8749.09	8090.5	616.174	793.376	-117.487	1.7422	404.009
3	5	50	3.03015	8781.62	8139.63	674.143	848.284	-127.047	1.7244	-146.091
3	5	50	3.18416	8755.67	8028.24	578.256	748.962	-70.4421	1.70016	149.298
3	5	50	3.33417	8862.03	8123.22	720.841	893.673	-57.1602	1.67481	566.941
3	5	50	3.48418	8869.33	8152.93	746.07	919.054	-72.1603	1.65377	84.5987
3	5	50	3.63419	8847.26	8173.18	744.024	919.054	-102.107	1.63851	357.239
3	5	50	4.41422	9082.4	8418.44	1083.71	1251.3	-104.513	1.68468	425.94
3	5	51	0	8835.16	7880.32	0	695.363	88.0905	1.54224	-221.601
3	5	51	0.152008	8818.8	7850.9	33.668	661.678	95.8051	1.5556	242.618
3	5	51	0.302032	8867.84	7948.59	75.687	768.642	66.064	1.61967	521.884
3	5	51	0.452026	8921.26	7969.14	123.703	818.253	91.3133	1.67669	366.171
3	5	51	0.602051	8940.71	8035.01	187.269	878.5	60.661	1.72062	335.985
3	5	51	0.752045	8969.38	8058.66	223.201	919.054	65.3345	1.75389	563.194
3	5	51	0.902069	9039.3	8169.27	353.788	1047.47	39.6333	1.78084	497.165
3	5	51	1.05206	9088.95	8148.61	369.305	1068.21	89.7105	1.79611	714.538
3	5	51	1.20206	9200.66	8309.95	564.069	1261.82	55.8289	1.79899	812.748
3	5	51	1.35507	9268.92	8318.19	616.342	1314.48	97.8863	1.79363	344.161
3	5	52	0	8585.73	7409.25	0	175.855	215.647	1.64572	72.7565
3	5	52	0.149994	8581.18	7426.63	17.9651	186.768	200.728	1.59216	12.0805
3	5	52	0.300018	8609.04	7395.26	27.1887	179.48	242.377	1.55599	136.725
3	5	52	0.450012	8601.03	7465.13	57.9379	227.788	190.098	1.54647	368.903
3	5	52	0.600037	8661.29	7498.87	117.221	290.157	212.918	1.56483	129.924
3	5	52	0.930054	8591.38	7557.88	148.735	290.157	121.454	1.63511	296.301
3	5	52	1.08005	8714.38	7640.76	264.852	432.385	158.56	1.66619	423.968
3	5	52	1.38007	8757.89	7663.24	306.844	480.948	176.088	1.70332	48.4076
3	5	52	1.53308	8696.9	7685.68	297.947	454.315	115.643	1.71069	-14.7266
3	5	52	1.68307	8728.29	7686	311.311	476.485	138.853	1.71376	148.586
3	5	52	1.83307	8722.05	7723.28	342.344	498.889	109.384	1.71722	681.29
3	5	52	1.98309	8859.18	7841.47	511.459	680.885	132.023	1.72292	719.533
3	5	52	2.13309	8847.93	7899	555.52	714.762	84.9452	1.72545	430.896
3	5	52	2.58313	9006.36	8053.33	769.273	939.438	95.8654	1.77456	319.783
3	5	52	2.74014	8999.6	8016.51	734.888	908.888	116.218	1.80377	166.915
3	5	52	2.89014	9010.71	8118	826.4	990.682	54.4855	1.82858	513.801
3	5	52	3.04013	9132.98	8104.89	885.098	1063.02	151.756	1.84424	501.547
3	5	52	3.19016	9193.39	8151.36	959.157	1141.16	162.558	1.85114	511.918
3	5	52	3.49017	9326.41	8226.01	1102.59	1293.41	203.919	1.85133	209.707
3	5	52	3.64017	9243.9	8231.57	1053.28	1235.53	141.903	1.85256	630.589
3	5	52	4.2702	9632.48	8611.15	1593.82	1785.29	132.567	1.88482	779.323
3	5	52	4.42023	9715.9	8604.95	1645.29	1843.45	192.918	1.89858	475.366
3	5	52	4.57022	9747.12	8694.97	1732.6	1927.9	146.435	1.91452	509.763
3	5	52	4.72021	9788.48	8749.2	1800.58	1996.37	133.125	1.93295	350.836
3	5	52	4.87024	9820.75	8766.16	1834.8	2033.16	141.677	1.94711	419.636
3	5	52	5.02023	9886.07	8824.09	1921.63	2122.27	140.992	1.94531	679.255
3	5	52	5.17026	9973.73	8902.98	2039.06	2236.95	138.692	1.92904	701.592
3	5	52	5.47028	10101.6	9056.49	2238.6	2438.01	105.402	1.87812	639.114
3	5	52	5.62027	10147	9137.5	2329.06	2524.56	73.2284	1.85805	577
4	7	53	0	5260.69	12287.6	0	533.562	-84.4887	1.88927	255.176
4	7	53	0.15001	5347.05	12290.2	86.3952	571.841	-162.68	1.8663	-31.5445
4	7	53	0.30002	5287.82	12310.8	35.7064	524.098	-119.185	1.86471	58.7441
4	7	53	0.48003	5349.86	12267.6	91.3943	591.228	-154.984	1.86471	458.349
4	7	53	0.63003	5385.89	12196	155.149	675.358	-154.718	1.86471	504.961
4	7	53	1.23006	5449.79	11893.5	437.188	969.964	-74.7222	1.86471	392.786
4	7	53	1.38007	5490.54	11916.7	436.372	969.964	-121.552	1.86471	165.419
4	7	53	1.53008	5537.67	11885.5	488.315	1019.59	-149.339	1.86471	558.923
4	7	53	1.68009	5553.99	11758.4	605.024	1137.65	-105.849	1.86471	719.432
4	7	53	1.83009	5587.64	11669.6	699.148	1235.43	-94.8273	1.86471	461.936
4	7	53	1.9801	5586.95	11621.8	741.459	1276.24	-72.0846	1.86471	510.309
4	7	53	2.13011	5643.42	11528.4	850.236	1388.53	-78.5523	1.86471	715.197
4	7	53	2.28012	5720.28	11452.3	953.386	1490.81	-110.482	1.85243	356.387
4	7	53	2.43412	5804.82	11490.3	965.28	1496.88	-202.939	1.86152	39.3967
4	7	54	0	5282.74	12559.1	0	298.683	-225.357	1.88927	54.7543
4	7	54	0.150013	5265.44	12542.6	23.8646	306.897	-202.599	1.8663	138.702
4	7	54	0.300011	5276.15	12512.1	47.3694	340.295	-198.801	1.86471	182.343
4	7	54	0.45002	5276.93	12489.6	69.6861	361.601	-189.531	1.86471	99.7222
4	7	54	0.600033	5305.07	12492.2	70.5176	370.214	-215.868	1.86471	240.363
4	7	54	0.780041	5321.41	12420.9	143.455	440.926	-198.693	1.86471	227.972
4	7	54	0.93005	5328.5	12420.1	146.296	445.449	-204.659	1.86471	0
4	7	54	1.08005	5303.3	12412.5	148.017	440.926	-178.723	1.86471	469.708
4	7	54	1.23006	5366.94	12282.2	289.345	586.366	-176.836	1.86471	420.288
4	7	54	1.38007	5341.49	12292.9	272.594	567.02	-158.942	1.86471	431.629
4	7	54	1.53008	5396.77	12152.3	422.459	715.864	-144.612	1.86471	496.131
4	7	54	1.68008	5399.86	12153.9	421.708	715.864	-148.12	1.86471	433.487
4	7	54	1.83009	5473.42	12044.4	548.828	845.915	-164.19	1.86471	371.919
4	7	54	2.1301	5468.96	12003.5	585.975	883.236	-141.669	1.86471	124.399
4	7	55	0	5263.51	12465.7	0	374.54	-166.887	1.79402	322.737
4	7	55	0.150009	5326.62	12446.4	65.9902	422.953	-214.773	1.82031	373.791
4	7	55	0.300007	5367.99	12396.3	125.453	486.68	-229.242	1.82031	258.908
4	7	55	0.45002	5346.1	12366.4	129.192	500.629	-196.237	1.82031	306.888
4	7	55	0.609028	5440.1	12327.3	224.352	581.514	-262.482	1.82031	183.743
4	7	55	0.759037	5364.29	12315.7	180.757	557.408	-189.573	1.82031	-96.3176
4	7	55	0.909039	5340.19	12308.4	175.015	552.618	-164.79	1.82031	161.007
4	7	55	1.06005	5363.35	12260.2	228.495	605.873	-163.655	1.82031	491.636
4	7	55	1.21006	5404.54	12174.9	323.249	700.609	-161.757	1.82031	451.923
4	7	55	1.36007	5399.42	12126.1	365.793	741.46	-135.137	1.82031	590.883
4	7	55	1.51007	5453.08	11999.4	503.338	877.881	-125.689	1.82031	706.955
4	7	55	1.66008	5512.45	11943.9	578.182	953.554	-153.424	1.82031	463.065
4	7	55	1.84009	5533.14	11872.9	651.231	1030.7	-139.608	1.82031	284.425
4	7	55	1.9901	5557.66	11861	672.469	1047.42	-155.997	1.82031	-18.5257
4	7	55	2.14011	5500.85	11858.4	652.018	1025.14	-104.245	1.82031	434.191
4	7	55	2.29011	5651.07	11764.8	800.923	1177.68	-194.986	1.8466	1016.93
4	7	56	0	5369.94	12506.4	0	387.594	-280.285	1.8215	117.2
4	7	56	0.150009	5332.78	12466.5	54.475	405.175	-229.267	1.80887	177.767
4	7	56	0.300011	5319.19	12421.8	98.5898	440.926	-197.119	1.81017	380.679
4	7	56	0.45002	5418.43	12384.2	131.469	519.382	-268.811	1.8174	137.081
4	7	56	0.600029	5349.22	12392.7	115.518	482.052	-210.877	1.81953	158.786
4	7	56	0.750031	5342.15	12294.8	213.421	567.02	-160.39	1.83146	363.905
4	7	56	0.90004	5414.42	12300.2	210.906	591.228	-227.309	1.84425	273.736
4	7	56	1.20106	5461.65	12217.7	302.915	690.482	-232.068	1.86025	208.864
4	7	56	1.35107	5409.01	12192.4	316.352	685.432	-173.699	1.86765	406.897
4	7	56	1.53107	5548.35	12110	434.648	824.764	-260.683	1.86765	374.391
4	7	56	1.68108	5507.01	12107.3	421.918	808.985	-222.61	1.86765	194.894
4	7	56	1.83109	5543.78	12043.4	494.569	883.236	-226.452	1.86765	427.399
4	7	56	1.9811	5561.15	11987.1	553.326	937.212	-216.448	1.86765	344.003
4	7	56	2.1311	5557.09	11929.6	606.346	986.44	-186.727	1.86765	498.195
4	7	56	2.28111	5635.69	11857.6	701.042	1086.68	-223.886	1.87278	599.198
4	7	56	2.43112	5636.22	11772.6	780.589	1166.21	-185.376	1.88235	534.57
4	7	56	2.58113	5685.52	11708	858.511	1247.06	-199.336	1.89229	523.45
4	7	56	2.73113	5774.38	11665.3	933.22	1323.25	-258.282	1.90115	451.687
4	7	56	2.88114	5769.35	11599.2	991.241	1382.57	-222.922	1.91577	437.552
4	7	56	3.03115	5855.96	11563.8	1060.51	1454.52	-282.738	1.92194	789.239
4	7	56	3.18115	5912.07	11412	1221.28	1619.35	-259.786	1.92226	714.61
4	7	56	3.33116	5949.89	11376.2	1270.26	1668.92	-275.656	1.93352	498.76
4	7	56	3.48117	5974.03	11280.5	1366.63	1768.99	-250.138	1.93426	667.085
4	7	57	0	6077.78	10835.3	0	2213.05	-114.405	1.87657	790.623
4	7	57	0.150013	6153.76	10740.8	121.237	2331.66	-129.116	1.90878	660.415
4	7	57	0.300022	6193.79	10676.2	196.862	2411.19	-128.465	1.9317	583.989
4	7	57	0.48003	6226.73	10561.9	311.287	2524.38	-94.2703	1.93854	484.645
4	7	57	0.630043	6242.66	10514.8	360.377	2571.14	-81.8342	1.94754	378.838
4	7	57	0.780041	6265.06	10450.2	428.188	2638.04	-64.921	1.95778	468.72
4	7	57	0.93005	6327.22	10403	499.067	2711.76	-90.3763	1.96646	491.69
4	7	57	1.08006	6323.56	10310.9	579.059	2785.56	-35.7586	1.97218	424.99
4	7	57	1.23007	6398.6	10301.6	622.675	2839.26	-92.3718	1.9747	581.786
4	7	57	1.38007	6471	10201.5	745.825	2960.1	-94.7221	1.97659	738.054
4	7	57	1.53008	6477.41	10087.9	847.506	3060.69	-34.3032	1.97395	602.995
4	7	57	1.68009	6469.96	9984.75	936.57	3141.01	32.0983	1.9668	712.432
4	7	57	1.8301	6557.74	9880.62	1068.5	3274.43	22.6792	1.95699	842.744
4	7	57	1.9801	6629.55	9784.66	1186.68	3393.84	22.6876	1.94626	844.803
4	7	57	2.13511	6722.85	9685.19	1318.62	3532.1	9.5314	1.93777	603.404
4	7	57	2.28512	6727.48	9624.67	1373.91	3577.89	42.6053	1.9346	585.455
4	7	57	2.43513	6802.36	9520.24	1501.43	3707.75	48.6206	1.92717	1092.79
4	7	57	2.58513	6934.39	9374.15	1693.7	3905.74	38.7382	1.91099	827.841
4	7	57	2.73514	6948.7	9317.02	1750.3	3956.11	64.3171	1.90756	438.707
4	7	57	2.88515	6963.56	9225.02	1837.79	4037.36	112.445	1.90171	518.7
4	7	57	3.03516	7046.65	9194.23	1905.7	4111.73	69.46	1.89277	247.906
4	7	57	3.18516	7016.69	9172.15	1909.84	4111.73	106.59	1.88134	403.667
4	7	57	3.33917	7121.52	9095.62	2028.73	4234.45	78.0007	1.86825	802.696
4	7	57	3.48918	7188.29	8995.93	2148.57	4355.77	94.5789	1.85418	605.007
4	7	57	3.63918	7279.41	8995.65	2197.29	4415.96	27.225	1.83676	54.8101
4	7	57	3.81919	7250.65	9023.39	2158.35	4373.86	29.8365	1.82094	290.022
4	7	57	3.9692	7319.46	8898.55	2300.56	4511.67	63.1478	1.80972	518.914
4	7	57	4.11921	7300.85	8854.85	2327.64	4529.54	106.474	1.80381	376.036
4	7	57	4.26922	7392.3	8808.65	2415.6	4624.49	70.9498	1.80307	513.319
4	7	57	4.41922	7402.53	8737.55	2480.99	4683.54	112.083	1.79782	373.434
4	7	57	4.56923	7466.78	8730.5	2521.78	4736.52	70.1648	1.78224	897.971
4	7	57	4.71924	7625.04	8582.99	2732.53	4952.95	57.5253	1.73479	1442.77
4	7	58	0	5035.05	12589.5	0	164.29	-14.71	1.96022	787.497
4	7	58	0.150009	5150.88	12514.8	137.817	282.421	-87.4189	1.95982	620.885
4	7	58	0.304001	5241.81	12478.6	234.618	353.039	-153.169	1.92105	491.756
4	7	58	0.45401	5245.97	12393.4	287.995	431.916	-118.923	1.88709	476.399
4	7	58	0.604019	5250.02	12327.6	338.828	495.968	-92.9898	1.87343	514.804
4	7	58	0.754028	5319.94	12259.1	436.235	586.366	-124.465	1.86513	409.804
4	7	58	1.05405	5353.37	12172.1	524.927	680.391	-114.876	1.86513	553.205
4	7	58	1.20406	5435.92	12037.8	681.918	835.323	-127.768	1.86513	640.469
4	7	58	1.35405	5432.91	11998.9	712.134	872.533	-107.466	1.86513	267.35
4	7	58	1.50406	5413.05	11940.6	750.924	915.529	-63.4022	1.86513	324.748
4	7	58	1.65407	5461.06	11903.3	807.669	969.964	-89.2235	1.86513	532.951
4	7	58	1.80408	5458.71	11785	909.199	1075.42	-33.3841	1.86513	474.333
4	7	58	2.1041	5542.96	11701	1023.4	1183.43	-69.7013	1.86513	459.234
4	7	58	2.2541	5592.23	11621.8	1116.6	1282.09	-76.8224	1.84611	923.717
4	7	58	2.40411	5636.08	11437.8	1299.06	1460.56	-29.5503	1.81778	1003.23
4	7	58	2.58412	5750.75	11332.2	1446.71	1613.17	-80.004	1.8092	518.613
4	7	58	2.73413	5763.65	11316.1	1467.14	1631.71	-83.506	1.82119	645.453
4	7	58	2.88414	5833.37	11152.4	1643.95	1806.82	-64.7214	1.82359	1167.35
4	7	59	0	5387.47	12367.4	0	519.382	-233.63	1.89245	806.637
4	7	59	0.150009	5409.79	12243.9	125.523	640.385	-197.687	1.93984	657.365
4	7	59	0.330017	5456.68	12158.7	219.898	736.324	-200.949	1.97469	324.162
4	7	59	0.784042	5490.48	12054.4	329.549	845.915	-183.904	1.98789	216.659
4	7	59	0.934052	5489.8	12029.7	352.903	867.194	-172.113	1.98789	545.239
4	7	59	1.83409	5785.2	11569	891.998	1418.44	-222.765	1.98789	657.735
4	7	59	1.9841	5818.76	11429.2	1032.61	1557.85	-186.114	1.98789	510.991
4	7	59	2.43413	5957.27	11316	1195.86	1725.06	-252.874	2.03593	510.018
4	7	59	2.58414	5979.92	11173.2	1333.1	1863.88	-202.317	2.02747	925.422
4	7	60	0	5402.96	12560.1	0	353.039	-333.741	1.86853	-169.102
4	7	60	0.150024	5277.15	12523.8	130.957	327.67	-204.82	1.8736	368.706
4	7	60	0.300018	5365.39	12417.1	147.847	463.658	-236.295	1.87594	640.017
4	7	60	0.600037	5411.95	12274.4	285.865	615.686	-213.417	1.86717	628.753
4	7	60	0.750031	5444.83	12145.4	416.805	746.604	-184.37	1.8748	436.37
4	7	60	0.900055	5463.72	12154.3	410.279	746.604	-205.26	1.88108	313.35
4	7	60	1.05005	5475.96	12052.4	512.932	840.615	-170.058	1.88403	401.94
4	7	60	1.20007	5561.28	12068.8	516.193	867.194	-253.556	1.88422	615.056
4	7	60	1.35007	5580.36	11899.8	683.713	1025.14	-193.868	1.88642	750.349
4	7	60	1.50009	5646.05	11860.9	740.296	1092.31	-234.562	1.88682	223.883
4	7	60	1.65009	5674.21	11873.8	738	1092.31	-265.495	1.88972	189.131
4	7	60	1.80011	5736.49	11841.4	792.297	1149.06	-306.057	1.89669	618.484
4	7	60	2.10013	5739.21	11596.3	1020.75	1370.66	-194.956	1.91425	585.303
4	7	60	2.25012	5813.43	11588.7	1054.55	1412.45	-256.951	1.91751	583.145
4	7	60	2.40015	5889.44	11482.6	1182.27	1545.61	-273.697	1.9205	514.933
4	7	60	2.58014	5877.38	11435.3	1220.72	1582.39	-240.552	1.92382	279.67
4	7	60	2.73013	5894.88	11382.5	1276.21	1637.9	-230.521	1.93085	725.521
4	7	60	3.33218	6082.59	10929.7	1766.4	2128.01	-167.561	1.94878	817.224
4	7	60	3.48218	6143.1	10829.2	1882.5	2252.49	-166.845	1.95929	855.398
4	7	60	3.6322	6227.86	10725.8	2011.29	2384.64	-183.769	1.96989	795.122
4	7	60	3.7822	6249.96	10616.3	2120.28	2491.04	-143.377	1.98968	532.58
4	7	60	3.93219	6250.8	10554	2177.92	2544.41	-110.107	2.01237	579.282
4	7	60	4.08221	6315.96	10454.3	2295.19	2664.83	-109.589	2.02838	803.688
4	7	60	4.23224	6345.41	10328.9	2422.08	2785.56	-63.8907	2.03627	804.701
4	7	61	0	5205.77	12701.4	0	129.341	-216.338	1.86853	45.7308
4	7	61	0.150024	5191.43	12689	18.928	136.202	-198.194	1.8736	109.228
4	7	61	0.452026	5196.09	12645.5	56.7513	178.715	-184.312	1.8686	118.347
4	7	61	0.602051	5218.46	12646.7	56.1757	189.697	-205.101	1.86717	61.2676
4	7	61	0.752045	5197.86	12629.1	72.7456	197.096	-178.999	1.8748	202.916
4	7	61	0.902069	5154.11	12550.4	159.584	250.576	-105.773	1.88108	311.408
4	7	61	1.05206	5174.65	12516.5	187.47	290.524	-109.547	1.88403	266.335
4	7	62	0	4879.57	12593.1	0	96.0269	125.807	1.86853	478.892
4	7	62	0.150024	4960.73	12547.9	92.8778	167.872	70.2629	1.8736	312.216
4	7	62	0.300018	4899.51	12497.8	97.3284	189.697	146.866	1.87594	347.868
4	7	62	0.909058	5051.64	12299.6	340.188	431.916	96.8512	1.88108	403.501
4	7	62	1.05905	4989.1	12192.5	415.337	495.968	200.85	1.88403	498.632
4	7	62	1.20908	5060.27	12131.9	495.343	581.514	164.69	1.88422	432.243
4	7	62	1.50906	5084.58	12022.6	606.203	690.482	192.469	1.88682	363.241
4	7	63	0	5241.34	11801	0	959.016	152.992	1.86853	293.066
4	7	63	0.150024	5149.66	11705.4	132.501	1002.98	278.128	1.8736	444.292
4	7	63	0.300018	5231.43	11648.4	152.933	1092.31	231.322	1.87594	582.29
4	7	63	0.450043	5306.86	11587.4	223.457	1177.68	192.253	1.8686	730.45
4	7	63	0.600037	5356.15	11458.8	360.965	1311.46	208.025	1.86717	603.59
4	7	63	0.750061	5291.78	11372.5	431.47	1358.77	305.188	1.8748	699.091
4	7	63	0.900055	5399.21	11245.6	577.419	1521.2	270.227	1.88108	848.052
4	7	63	1.05005	5437.48	11158.9	671.462	1613.17	278.057	1.88403	860.574
4	7	63	1.3501	5602.81	10906.9	964.465	1908.5	257.336	1.88642	528.824
4	7	63	1.50009	5532.76	10931.5	917.105	1851.17	305.849	1.88682	471.796
4	7	63	1.65009	5665.51	10778.4	1107.16	2050.03	268.103	1.88972	1325.8
4	7	64	0	4737.13	12760.3	0	-92.0973	200.432	1.70243	361.555
4	7	64	0.149994	4783.11	12711.8	66.851	-37.8663	171.913	1.73702	60.8407
4	7	64	0.299988	4760.27	12745.7	27.3732	-73.8458	182.785	1.7344	76.3686
4	7	64	0.450012	4818.27	12698.1	102.256	-14.9543	143.404	1.742	323.004
4	7	64	0.600006	4759.7	12630.5	131.8	23.0612	222.155	1.74268	17.4826
4	7	64	0.750031	4783.25	12678	94.3441	-9.70923	183.208	1.7271	158.417
4	7	64	0.900024	4840.64	12608.4	183.87	70.5893	155.565	1.69693	374.195
4	7	64	1.05005	4843.85	12572.4	216.086	102.556	166.802	1.64909	139.614
4	7	64	1.20004	4832.95	12555.3	226.346	112.476	183.684	1.58168	135.242
4	7	64	1.35004	4881.58	12541	262.654	143.127	145.135	1.53155	220.782
4	7	64	1.50006	4914.01	12514.1	303.203	178.715	126.882	1.51526	477.766
4	7	64	1.65005	4939.77	12405.9	408.273	286.466	150.055	1.52029	474.876
4	7	64	2.1001	5034.2	12253.7	587.303	463.658	133.01	1.56542	295.803
4	7	64	2.28009	5173.35	12312.5	625.198	472.832	-17.7087	1.57355	-335.19
4	7	64	2.43011	4986.88	12355.8	475.463	353.039	129.824	1.57795	-240.223
4	7	64	2.58011	4988.52	12299.1	525.269	400.761	153.521	1.58783	399.285
4	7	64	2.73013	5022.7	12237.5	595.768	472.832	150.582	1.59701	490.228
4	7	64	2.88013	5063.21	12171.5	673.096	547.838	144.154	1.60883	346.114
4	7	64	3.03015	5067.62	12143.8	699.53	576.673	152.739	1.62774	242.546
4	7	64	3.18015	5070.74	12094.8	744.471	620.606	172.119	1.63573	652.624
4	7	64	3.33014	5172.03	11978.7	894.464	772.452	134.354	1.66047	540.775
4	7	64	3.48016	5093.92	11923.6	909.622	782.849	228.926	1.71197	244.863
4	7	64	3.63016	5110.29	11860.4	974.215	845.915	242.911	1.76939	442.241
4	7	64	3.78018	5199.99	11827.8	1041.1	915.529	177.718	1.8111	468.389
4	7	64	3.93018	5242.67	11769.9	1111.97	986.44	165.94	1.83726	608.05
4	7	64	4.0802	5295.4	11672.8	1222.49	1097.96	163.296	1.85564	771.94
4	7	64	4.23019	5355.48	11565.7	1345.17	1218.04	159.094	1.87129	849.631
4	7	64	4.38019	5401.71	11439	1479.07	1352.83	176.949	1.88292	788.246
4	7	64	4.53021	5441.29	11341.5	1583.94	1454.52	187.745	1.89462	520.615
4	7	64	4.68021	5421.67	11269.2	1640.71	1509.03	239.235	1.90887	673.188
4	7	64	4.83023	5513.13	11152.5	1785.35	1656.49	214.867	1.91935	921.515
4	7	64	5.01022	5589.35	11008.3	1948.3	1813.14	218.668	1.92781	977.309
4	7	64	5.16025	5669.01	10864.1	2112.86	1979.02	221.591	1.93289	1105.67
4	8	65	0	5914.86	12925	0	469.767	49.997	1.89172	201.297
4	8	65	0.150009	5938.82	12900.4	34.3544	499.963	30.0306	1.90802	294.455
4	8	65	0.300026	5968.57	12843.9	97.3158	558.111	10.3427	1.90619	212.049
4	8	65	0.45002	5990.85	12843.6	111.362	563.58	-11.5804	1.91018	245.178
4	8	65	0.600029	6063.46	12790	200.803	631.665	-72.3654	1.9144	326.04
4	8	65	0.750046	6045.31	12757.3	212.44	661.401	-47.7999	1.8977	139.521
4	8	65	0.900055	6069.09	12748.7	234.239	673.525	-69.1199	1.87624	292.313
4	8	65	1.05006	6024.03	12664.3	282.649	749.098	-6.60649	1.86371	317.447
4	8	65	1.20007	6084.82	12657.9	316.608	768.762	-63.4606	1.85485	268.521
4	8	65	1.35007	6142.1	12607.9	390.111	829.659	-106.396	1.85485	269.359
4	8	65	1.53008	6095.35	12564.9	402.77	857.656	-50.1655	1.85485	451.269
4	8	65	1.65608	6175.76	12481.4	514.677	967.75	-104.588	1.85485	622.892
4	8	65	1.80609	6195.64	12424.7	573.733	1029.58	-107.432	1.85485	179.95
4	8	65	1.9561	6217.12	12433.5	576.986	1021.74	-130.506	1.85485	168.903
4	8	65	2.13612	6182.37	12359.3	625.736	1085.32	-75.4809	1.85485	217.162
4	8	65	2.28611	6214.45	12357.5	641.754	1093.4	-105.597	1.85024	442.247
4	8	65	2.43612	6226.95	12232	760.016	1218	-79.3877	1.83966	500.691
4	8	65	2.58614	6253.94	12220.2	782.094	1243.62	-101.387	1.82918	258.43
4	8	65	2.73615	6232.5	12152.8	835.009	1295.53	-59.9651	1.81058	587.069
4	8	65	2.88615	6287.12	12045	955.536	1419.75	-77.4989	1.78042	748.268
4	8	65	3.03616	6328.83	11952.8	1056.72	1520.02	-87.2761	1.76916	550.371
4	8	65	3.18616	6351.47	11892.4	1121.12	1584.87	-89.0862	1.77998	655.206
4	8	65	3.33617	6333.87	11750.5	1247.07	1716.59	-26.3592	1.78398	878.092
4	8	66	0	5906.97	12827.8	0	563.58	73.7847	1.70251	147.922
4	8	66	0.150002	5911.7	12804.5	23.7142	585.769	73.489	1.69206	46.2242
4	8	66	0.480019	6028.36	12829.2	121.397	585.769	-45.7523	1.73449	23.5041
4	8	66	0.630035	6025.05	12816.5	118.612	597.051	-40.0365	1.7649	18.7503
4	8	66	0.780045	6036.13	12826.2	129.166	591.394	-52.8365	1.77969	154.697
4	8	66	0.930038	6038.67	12771.5	143.222	643.461	-44.2833	1.78193	518.747
4	8	66	1.08405	6106.17	12679.5	248.339	749.098	-89.3856	1.77341	455.839
4	8	66	1.23406	6102.78	12649.1	265.06	782.047	-78.7271	1.7679	245.499
4	8	66	1.38406	6124.33	12610.9	307.011	822.75	-89.9898	1.76375	205.118
4	8	66	1.53407	6166.43	12603.2	343.123	843.585	-128.679	1.7662	358.076
4	8	66	1.68408	6211.65	12524.7	429.77	930.179	-151.128	1.7662	1051.63
4	8	66	1.83409	6273.44	12311.2	633.334	1159.09	-147.873	1.7662	652.793
4	8	66	1.98409	6285.9	12345.6	613.275	1126.02	-170.184	1.7662	27.7845
4	8	66	2.1341	6296.66	12308.6	649.11	1167.43	-169.208	1.7662	740.751
4	8	66	2.28411	6430.06	12165.5	843.915	1348.26	-251.39	1.77257	602.742
4	8	66	2.43412	6377.25	12150.8	824.267	1348.26	-196.649	1.78267	268.369
4	8	66	2.58412	6436.87	12084.3	913.02	1428.78	-231.93	1.78771	541.834
4	8	66	2.73413	6373.64	11981.3	966.574	1510.82	-138.971	1.78432	738.793
4	8	66	2.88414	6460.05	11864.3	1110.93	1650.43	-182.586	1.76728	812.719
4	8	66	3.03414	6528.55	11769.1	1227.63	1754.64	-216.094	1.75001	1343.16
4	8	66	3.18415	6672.84	11505.8	1527.79	2053.39	-265.754	1.73866	1081.63
4	8	66	3.36416	6638.1	11431.7	1575.91	2111.6	-208.664	1.74696	528.831
4	8	66	3.51418	6600.44	11301.2	1676.69	2227.92	-130.576	1.75855	419.95
4	8	66	3.66418	6617.43	11297.5	1687.18	2237.59	-145.445	1.79071	64.5059
4	8	67	0	6070.63	12625.6	0	795.473	-41.7501	1.87136	740.593
4	8	67	0.152008	6054.34	12504.1	122.651	908.049	5.87026	1.90118	545.32
4	8	67	0.302017	6170.8	12486.6	171.362	960.169	-101.275	1.92893	590.873
4	8	67	0.452026	6260.27	12380.8	309.689	1085.32	-156.259	1.93822	498.289
4	8	67	0.60202	6176.04	12335.1	309.098	1109.66	-62.2842	1.94141	413.939
4	8	67	0.752029	6241.75	12247.3	415.203	1209.5	-98.1367	1.93849	361.111
4	8	67	0.902039	6179.57	12223.3	416.78	1218	-31.7848	1.92977	286.743
4	8	67	1.05205	6261.01	12167.8	495.877	1295.53	-91.7094	1.9188	582.617
4	8	67	1.20206	6262.99	12067.6	590.218	1392.79	-61.9833	1.90744	534.738
4	8	67	1.35207	6268.82	11998.4	657.837	1455.96	-45.2023	1.90124	782.92
4	8	67	1.65207	6310.44	11710.9	945.681	1745.12	9.55825	1.90124	876.492
4	8	67	1.80208	6382.23	11616.8	1055.89	1850.4	-28.0947	1.90124	736.802
4	8	67	1.9521	6499.6	11538.8	1168.48	1966.18	-112.941	1.90124	556.308
4	8	67	2.13211	6478.22	11460.7	1234.16	2034	-67.1102	1.90124	587.596
4	8	67	2.28212	6612.93	11368.1	1369.5	2160.1	-164.156	1.90456	193.996
4	8	67	2.43211	6533.72	11414.3	1296.83	2092.2	-104.385	1.90125	676.145
4	8	67	2.58212	6564.64	11143.7	1562.08	2362.94	-45.8583	1.88937	1094.01
4	8	67	2.73213	6582.57	11088.1	1620.48	2420.42	-45.0686	1.87659	571.31
4	8	67	2.88214	6633.69	10987.8	1731.95	2534.35	-62.017	1.86107	793.093
4	8	67	3.48218	6829.94	10538.3	2221.2	3015.27	-113.805	1.84542	801.494
4	8	68	0	6047.11	12651.7	0	762.173	-25.4305	1.87136	221.986
4	8	68	0.150009	6079.27	12631.1	38.1884	795.473	-51.5675	1.90118	271.357
4	8	68	0.300018	6132.87	12594	103.348	843.585	-93.8752	1.92893	350.876
4	8	68	0.450027	6147.02	12541.7	148.574	900.742	-93.6631	1.93822	263.927
4	8	68	0.600037	6079.96	12498.3	156.827	922.768	-17.3038	1.94141	429.431
4	8	68	0.750046	6112.08	12391.8	267.889	1029.58	-18.1884	1.93849	595.822
4	8	68	0.90004	6170.95	12339.2	336.059	1101.52	-58.6012	1.92977	266.924
4	8	68	1.05005	6128.52	12312.7	348.6	1109.66	-10.913	1.9188	213.297
4	8	68	1.20906	6212.79	12282.4	404.748	1167.43	-81.3224	1.90744	461.326
4	8	68	1.35907	6283.41	12217.2	494.528	1252.22	-128.421	1.90124	282.606
4	8	68	1.50908	6260	12206.1	493.843	1252.22	-102.765	1.90124	320.137
4	8	68	1.65909	6226.51	12095.3	584.571	1348.26	-36.1875	1.90124	618.643
4	8	68	1.8091	6284.68	12027.6	667.793	1437.82	-69.6959	1.90124	572.491
4	8	68	1.95911	6332.26	11955.2	752.603	1520.02	-91.3136	1.90124	547.97
4	8	69	0	6526.95	11445.9	0	2063.09	-108.296	1.87136	688.412
4	8	69	0.154999	6520.73	11334.6	111.539	2169.79	-66.0912	1.90118	572.101
4	8	69	0.305023	6541.12	11264.6	181.915	2237.59	-62.5419	1.92893	322.651
4	8	69	0.455032	6525.16	11229.7	216.243	2266.6	-36.1309	1.93822	161.064
4	8	69	0.605026	6572.22	11227	223.566	2285.91	-79.7988	1.94141	544.548
4	8	69	0.755035	6569.94	11073.9	374.476	2429.97	-28.5967	1.93849	638.814
4	8	69	0.905045	6583.79	11022	427.727	2477.57	-25.7003	1.92977	115.458
4	8	69	1.08505	6619.52	11044.8	411.684	2468.07	-66.4789	1.9188	86.1743
4	8	69	1.23506	6625.25	11008.8	448.052	2506.01	-60.4862	1.90744	502.006
4	8	69	1.38507	6701.06	10917.8	556.068	2618.68	-104.226	1.90124	865.994
4	8	69	1.53508	6700.67	10762	705.658	2765.82	-56.5385	1.90124	980.894
4	8	70	0	5874.14	12944.6	0	445.399	87.5809	1.72509	295.888
4	8	70	0.149994	5878.18	12899.1	45.6648	489.781	90.1297	1.78664	357.574
4	8	70	0.300003	5817.56	12824.1	133.075	552.673	162.387	1.78664	414.752
4	8	70	0.450012	5933.72	12783	172.163	614.214	56.1495	1.78664	243.796
4	8	70	0.600021	5979.85	12777.1	198.044	625.816	12.1337	1.78664	259.143
4	8	70	0.750031	5974.97	12708.2	256.948	691.961	31.6204	1.78664	410.915
4	8	70	0.90004	5982.48	12651.5	312.415	749.098	37.4219	1.78664	0
4	8	70	1.05005	5993.2	12715.9	257.845	691.961	12.4834	1.78664	154.574
4	8	70	1.20006	6021.81	12614.6	361.504	795.473	8.42649	1.78664	552.308
4	8	70	1.35005	6036.64	12549.6	427.118	857.656	11.0019	1.78664	676.441
4	8	70	1.50006	6211.85	12455.8	594.124	998.407	-131.868	1.78664	678.607
4	8	70	1.65007	6142.35	12373.1	631.266	1061.25	-41.3464	1.78664	343.676
4	8	70	1.80008	6218.06	12351.9	685.187	1101.52	-107.359	1.78664	409.743
4	8	70	1.95009	6184.7	12252.7	758.352	1184.18	-45.6569	1.78664	675.789
4	8	70	2.1001	6206.95	12135.1	875.194	1304.27	-30.2264	1.78664	550.978
4	8	70	2.28011	6279.1	12095.7	940.5	1366.01	-86.0932	1.84819	343.027
4	8	71	0	5984.98	12878.2	0	525.94	-12.1168	1.72509	398.831
4	8	71	0.150009	6043.22	12829.2	76.1458	585.769	-60.3516	1.78664	380.3
4	8	71	0.309021	6071.28	12780.4	130.443	643.461	-78.0444	1.78664	424.735
4	8	71	0.459015	6084.25	12710.2	195.149	717.014	-75.2922	1.78664	574.714
4	8	71	0.609024	6116.59	12615.1	294.202	815.877	-83.5868	1.78664	421.876
4	8	71	0.759033	6101.25	12583.5	316.808	843.585	-60.6247	1.78664	356.28
4	8	71	0.909042	6126.69	12512.4	392.294	922.768	-66.1106	1.78664	388.59
4	8	71	1.05905	6141.84	12473.2	434.317	960.169	-69.7728	1.78664	277.932
4	8	71	1.20906	6165.34	12437.7	476.028	1006.15	-82.1437	1.78664	354.828
4	8	71	1.38907	6202.96	12374.1	549.272	1077.27	-99.5209	1.78664	395.07
4	8	72	0	6105.6	13237	0	147.539	-155.645	1.78212	-364.043
4	8	72	0.150009	6052.7	13292.1	76.346	92.9295	-95.448	1.78606	-117.761
4	8	72	0.300018	6078.36	13271.9	44.2469	112.209	-124.069	1.77076	257.813
4	8	72	0.450027	6034.49	13226	71.9523	170.278	-85.8922	1.77122	204.478
4	8	72	0.600037	6051.85	13221.9	55.8406	173.556	-103.524	1.77055	122.139
4	8	72	0.750031	6036.8	13193.4	81.4712	206.92	-90.1883	1.76695	185.03
4	8	72	0.930038	6041.73	13167.8	94.1784	234.616	-95.7585	1.74656	409.903
4	8	72	1.08005	6123.72	13073.9	164.107	342.195	-174.444	1.72702	734.77
4	8	72	1.23006	6155.58	12973.6	268.156	455.061	-195.219	1.72081	265.118
4	8	72	1.38008	6092.16	12997.7	239.7	421.739	-135.469	1.71961	98.9037
4	8	72	1.53008	6045.64	12929.7	313.108	484.733	-80.0647	1.72235	364.952
4	8	72	1.68008	6084.37	12893.8	343.841	531.226	-112.506	1.73142	629.267
4	8	72	1.83009	6124.39	12759.5	477.92	673.525	-125.451	1.744	858.379
4	8	72	1.98009	6135.37	12652.1	585.69	788.742	-111.062	1.7585	61.4541
4	8	72	2.1301	6108.81	12736.4	500.641	691.961	-105.173	1.77351	-110.402
4	8	72	2.28012	6137.9	12685.8	552.152	755.618	-121.726	1.78749	647.507
4	8	72	2.43013	6091.04	12539.6	697.556	886.235	-39.1841	1.80287	316.611
4	8	72	2.58012	6108.22	12580.8	656.263	850.602	-66.6342	1.82101	399.72
4	8	72	2.73013	6262.33	12467	785.762	1006.15	-183.458	1.83457	675.574
4	8	72	2.88014	6265.62	12416.4	836.073	1053.29	-171.876	1.84715	657.971
4	8	72	4.41022	6520.58	11394.6	1888.52	2111.6	-85.4928	1.95463	635.691
4	8	72	4.56023	6511.27	11379.5	1901.28	2121.3	-71.7358	1.94932	387.707
4	8	72	4.71024	6581.94	11293.9	2000.68	2227.92	-110.678	1.93743	1028.82
4	8	72	4.86024	6663.35	11106.5	2202.32	2429.97	-127.5	1.92247	863.8
4	8	72	5.01024	6663.18	11040.7	2265.99	2487.06	-106.522	1.90908	783.593
4	8	72	5.16025	6774.27	10895.3	2435.27	2665.05	-167.057	1.89327	929.152
4	8	72	5.31026	6736.2	10775.2	2541.32	2765.82	-94.4071	1.88208	874.096
4	8	72	5.46027	6777.97	10616.8	2705.09	2927.29	-87.2341	1.86643	1076.39
4	8	73	0	5849.19	12702.4	0	673.525	155.608	1.85715	503.735
4	8	73	0.150024	5883.83	12626.5	83.3715	749.098	139.176	1.86853	330.559
4	8	73	0.600037	5978.7	12521.4	222.525	871.873	73.9646	1.90876	351.781
4	8	73	0.750031	5950.89	12420.2	299.945	960.169	128.449	1.92157	792.566
4	8	73	0.900055	6011.71	12283	449.757	1109.66	110.206	1.9371	607.747
4	8	73	1.05005	6049.87	12258.8	486.848	1142.5	81.0784	1.94438	109.483
4	8	73	1.20007	6014.38	12245.1	486.224	1142.5	119.048	1.95014	598.96
4	8	73	2.28012	6243.45	11537.5	1229.82	1879.27	129.462	1.96176	709.003
4	8	73	2.43011	6243	11399.3	1361.34	2014.61	175.253	1.97346	968.362
4	8	73	2.58014	6287.98	11247.5	1519.57	2169.79	182.436	1.98258	614.167
4	8	73	2.73013	6352.5	11243.6	1543.14	2198.87	122.677	1.99386	515.585
4	8	73	2.88016	6377.88	11120.9	1667.53	2324.48	138.398	2.00186	578.877
4	8	73	3.03015	6399.23	11079.8	1713.28	2372.54	131.414	2.00728	793.609
4	8	73	3.18018	6431.59	10889.6	1904.01	2562.58	160.757	1.99577	789.359
4	8	73	3.33017	6451.18	10850	1947.72	2609.36	154.474	1.99624	311.934
4	8	74	0	5849.2	13279.8	0	134.662	104.004	0.456457	347.357
4	8	74	0.149994	5813.2	13224.4	66.0373	186.764	134.718	0.69593	32.1745
4	8	74	0.299988	5803.59	13276.4	45.7326	144.314	148.894	0.875094	-195.061
4	8	74	0.450012	5823.64	13292.6	28.6201	128.242	131.006	0.987872	43.1008
4	8	74	0.600006	5799.43	13260.7	53.2744	157.245	151.354	1.06629	75.0868
4	8	74	0.750031	5840.5	13263.4	18.5591	150.769	110.765	1.13581	-21.5857
4	8	74	0.900024	5823.06	13264.2	30.4074	150.769	128.203	1.13581	-41.9955
4	8	74	1.05704	5774.46	13286.8	75.0695	137.876	179.036	1.13581	-21.0253
4	8	74	1.20703	5787.21	13275.7	62.1204	144.314	165.082	1.13581	86.2299
4	8	74	1.35706	5816.3	13252.8	42.5471	163.747	133.813	1.13581	75.6426
4	8	74	1.50705	5782.53	13251.5	72.3864	167.008	167.333	1.13581	-21.6704
4	8	74	1.65707	5736.23	13266.5	113.74	157.245	214.817	1.13581	144.384
4	8	74	1.80707	5819.61	13195.7	89.0873	210.326	126.947	1.13581	222.854
4	8	74	1.95709	5795.48	13183.6	110.106	224.106	150.737	1.13581	-30.837
4	8	74	2.13708	5831.41	13207.2	74.6949	200.15	115.619	1.13581	119.365
4	8	74	2.28711	5797.61	13137.2	151.649	263.498	148.483	1.27168	364.622
4	8	74	2.4371	5764.42	13083.9	213.379	309.543	183.498	1.35575	234.596
4	8	74	2.58713	5834.12	13062.6	217.665	333.881	115.23	1.39653	446.036
4	8	74	2.88712	5790.71	12865.3	418.584	510.265	181.84	1.48344	587.969
4	8	75	0	5864.64	12754.1	0	625.816	129.59	1.94276	0
4	8	75	0.149994	5952.16	12772	89.3289	625.816	40.2616	1.9469	-170.669
4	8	75	0.300018	5936.51	12821.6	98.6375	574.612	45.893	1.93295	39.1013
4	8	75	0.450012	5955.66	12760.6	91.2573	637.547	39.1637	1.91146	289.307
4	8	75	0.600006	5938	12732.2	76.5469	661.401	62.4375	1.90573	371.813
4	8	75	0.750031	5952.62	12640.7	143.513	749.098	69.0787	1.90573	402.13
4	8	75	0.900024	6008.6	12621.3	195.856	782.047	19.5548	1.90573	529.804
4	8	75	1.05005	5906.97	12466	291.177	908.049	157.99	1.90573	642.199
4	8	75	1.20105	5999.23	12419.8	360.314	975.365	82.1881	1.90573	588.956
4	8	75	1.35104	5991.22	12300.3	471.054	1085.32	124.574	1.90573	481.444
4	8	75	1.53107	6075.55	12273	525.288	1134.25	52.3208	1.90573	274.113
4	8	75	1.68109	6096.47	12234	569.418	1175.79	44.3388	1.90573	713.333
4	8	75	1.83109	6196.3	12085.1	746.663	1348.26	-5.09872	1.90573	753.255
4	8	75	1.98108	6104.63	12002.7	788.717	1401.76	108.945	1.90573	450.141
4	8	75	2.1311	6198.9	11950.1	870.693	1483.31	36.7145	1.90573	641.42
4	8	75	2.2811	6208.92	11831.8	984.459	1594.2	65.4569	1.89647	1030.02
4	8	75	2.58112	6305.1	11491.6	1337.12	1946.83	86.2627	1.86489	869.575
4	8	75	2.73114	6318.27	11450.8	1379.95	1985.54	87.3637	1.88281	258.01
4	8	76	0	5712.2	13296.4	0	134.662	242.005	1.85384	-235.311
4	8	76	0.149994	5851.38	13319.5	141.093	99.3671	107.617	1.78959	64.4695
4	8	76	0.300018	5844.57	13259.3	137.458	154.004	106.295	1.76772	340.288
4	8	76	0.600037	5845.65	13150.8	197.513	252.511	100.293	1.75255	408.924
4	8	76	0.750031	5890.91	13058.5	297.51	338.025	58.8957	1.75255	564.116
4	8	76	0.900024	5902.51	12976.9	371.89	421.739	55.34	1.75255	439.112
4	8	76	1.05005	5917.76	12928.2	421.707	469.767	46.6594	1.75255	364.933
4	8	76	1.20004	5910.39	12862.4	477.063	531.226	64.297	1.75255	405.4
4	8	76	1.35007	5930.34	12802	540.403	591.394	55.6994	1.75255	494.674
4	8	76	1.50006	6000.75	12727.8	637.594	679.637	2.20397	1.75255	134.228
4	8	76	1.65009	5972.61	12767.5	589.508	631.665	21.3435	1.75255	492.85
4	8	76	2.1001	6099.07	12445.6	934.627	975.365	-20.9952	1.75255	934.828
4	8	76	2.25012	6139.01	12237.3	1141.81	1192.6	4.79337	1.71879	808.722
4	8	76	2.40012	6158.41	12209.5	1174.94	1218	-7.83186	1.71551	552.465
4	8	76	2.58014	6235.48	12077.1	1326.87	1374.92	-38.9592	1.70705	871.678
4	8	77	0	5756.93	13024.8	0	359.131	195.139	1.77211	294.546
4	8	77	0.149994	5749.05	12978.2	47.2104	403.311	207.586	1.71091	255.718
4	8	77	0.300018	5768.61	12942.9	82.7152	435.851	192.399	1.62041	61.4236
4	8	77	0.450012	5689.41	12949.9	100.794	421.739	270.098	1.5332	225.558
4	8	77	0.607025	5741.59	12862.8	162.73	505.099	230.719	1.4904	444.153
4	8	77	0.75705	5744.95	12801.4	223.684	558.111	237.909	1.4748	194.925
4	8	77	0.907043	5771.16	12803	222.241	563.58	211.842	1.47391	284.512
4	8	77	1.05704	5800.77	12721.4	306.474	643.461	198.824	1.47391	469.438
4	8	77	1.20706	5809.88	12655.8	372.753	704.42	204.286	1.47391	373.833
4	8	77	1.35706	5805.03	12599.9	427.56	755.618	222.066	1.47391	84.4095
4	8	77	1.50708	5805.08	12629.3	398.358	729.745	215.047	1.47391	-170.648
4	8	77	1.65707	5787.76	12651.2	374.843	704.42	226.868	1.47391	152.133
4	8	77	1.8071	5855.02	12590.8	444.936	775.387	175.784	1.47391	63.1366
4	8	77	1.95709	5787.79	12632.4	393.583	723.362	231.154	1.47391	134.958
4	8	77	2.10712	5833.83	12544.2	486.726	815.877	207.941	1.47391	377.448
4	8	77	2.25711	5836.12	12524.2	506.842	836.604	210.87	1.42421	258.656
4	8	77	2.4071	5849.09	12464.9	567.42	893.471	213.991	1.37911	437.129
4	8	77	2.55713	5926.3	12403.9	643.551	967.75	156.635	1.36403	401.505
4	8	77	2.70712	5869.73	12342.3	691.689	1013.93	228.458	1.39485	153.921
4	8	77	2.85715	5809.55	12323.7	703.076	1013.93	291.451	1.43268	-128.54
4	8	77	3.00714	5855.56	12374.2	657.969	975.365	232.886	1.46857	-257.106
5	9	78	0	8166.72	13840	0	249.363	59.847	0.560401	250.234
5	9	78	0.30001	8079.31	13771	111.347	324.435	142.801	0.96663	240.949
5	9	78	0.45002	8104.86	13736.1	120.933	357.794	115.367	1.10785	8.16192
5	9	78	0.75003	8110.33	13764.8	93.9657	328.108	111.473	1.33253	-271.681
5	9	78	0.90004	8129.54	13857.6	41.1233	235.532	98.1551	1.41838	-285.582
5	9	78	1.05005	8151.08	13847.6	17.3884	242.428	75.9775	1.4816	57.703
5	9	78	1.20006	8102.98	13839.7	63.7439	252.844	123.432	1.52547	138.649
5	9	78	1.38007	8135.78	13804.6	47.0246	288.185	88.4396	1.55558	239.221
5	9	78	1.53007	8142.64	13758.5	84.9784	331.79	78.8647	1.57526	120.831
5	9	78	1.68008	8162.35	13765.8	74.2898	324.435	59.6065	1.58814	525.287
5	9	78	1.83009	8083.56	13603.9	250.319	489.387	130.333	1.60721	563.099
5	9	78	1.9801	8045	13599.3	269.717	493.376	168.658	1.62089	269.627
5	9	78	2.28311	8113.71	13478	365.819	611.533	95.1095	1.7152	352.872
5	9	78	2.43312	8057.4	13440.2	414.433	653.234	149.947	1.77125	364.106
5	9	78	2.58312	8126.12	13367.9	473.87	720.768	78.559	1.80324	225.802
5	9	78	2.88314	8106.95	13335.9	507.621	754.85	96.5189	1.83472	170.926
5	9	78	3.03315	8100.6	13293.1	550.836	797.69	101.243	1.83182	286.305
5	9	78	3.18315	8050.94	13250	601.274	840.744	149.212	1.82166	359.703
5	9	78	3.33316	8103.66	13185.5	657.563	905.605	93.9501	1.81028	404.032
5	9	78	3.48317	8103.19	13129.1	713.697	961.962	92.06	1.802	332.378
5	9	78	3.63318	8068.51	13089	757.439	1005.32	124.946	1.7985	346.585
5	9	78	3.78319	8043.3	13029.4	819.925	1065.94	147.311	1.80291	489.839
5	9	78	3.93319	8064.21	12939	906.826	1152.28	121.803	1.81752	712.97
5	9	78	4.41322	8003.78	12583.8	1266.74	1515.14	160.178	1.82938	622.826
5	9	78	4.56322	8012.96	12555	1294.17	1544.68	149.046	1.85686	196.96
5	9	79	0	8210.98	13658.6	0	426.434	5.6282	0.560401	393.099
5	9	79	0.15001	8165.69	13601.6	72.8474	485.403	48.1869	0.78827	343.709
5	9	79	0.30002	8266.1	13556.1	116.423	529.554	-54.0922	0.96663	282.939
5	9	79	0.45002	8166.25	13516.4	149.147	570.288	44.1236	1.10785	356.484
5	9	79	0.60003	8224.55	13448.6	210.475	636.502	-16.7812	1.22571	416.803
5	9	79	0.75004	8226.42	13388.9	270.199	695.337	-20.9288	1.33253	196.102
5	9	79	0.90005	8153.32	13392.9	271.901	695.337	52.3096	1.41838	269.667
5	9	79	1.05005	8240.72	13306.7	353.154	776.24	-38.3084	1.4816	556.638
5	9	79	1.20006	8167.77	13224	436.797	862.334	31.4678	1.52547	240.867
5	9	79	1.65909	8175.11	13164.7	495.213	922.937	21.7099	1.58814	163.585
5	9	79	1.80909	8154.93	13125.7	535.932	961.962	40.2143	1.60721	303.51
5	9	79	1.9591	8166.69	13073	587.283	1013.99	26.1338	1.62089	346.852
5	9	80	0	8118.62	13553.4	0	537.657	93.1937	1.89241	409.651
5	9	80	0.15001	8086.1	13492.5	69.0337	599.109	123.262	1.89232	435.247
5	9	80	0.45002	8076.4	13357.2	200.744	733.527	127.835	1.92024	280.026
5	9	80	0.630031	8086.09	13355.1	200.945	733.527	118.093	1.93813	482.05
5	9	80	0.78004	8089.78	13200.1	354.468	892.613	108.436	1.95796	703.581
5	9	80	0.93005	8059.76	13147.9	409.76	944.615	136.246	1.96954	620.965
5	9	80	1.08006	8050.29	13014.1	543.613	1078.91	139.569	1.976	548.44
5	9	80	1.23006	8048.42	12982.6	575.178	1109.15	139.865	1.97614	402.357
5	9	80	1.38007	8051.95	12894.7	662.122	1199.63	131.599	1.97614	573.293
5	9	80	1.53008	8016.85	12815	745.385	1281.15	162.037	1.97614	613.344
5	9	80	1.68009	7972.41	12714.9	851.22	1383.64	200.19	1.97614	828.296
5	9	80	1.9801	8005.91	12446.1	1113.08	1653.9	148.339	1.97614	924.226
5	9	80	2.13011	8023.83	12299.3	1257.74	1799.56	119.606	1.97614	650.985
5	9	80	2.58113	7961.11	12054.6	1507.05	2045.16	163.435	2.012	495.928
5	9	80	2.73114	8025.21	11998.8	1557.48	2097.63	95.224	2.02086	636.205
5	9	80	3.03115	7973.12	11768.9	1790.44	2331.47	129.814	2.01248	656.172
5	9	80	3.18116	8002.24	11704.6	1852.51	2392.92	96.0718	1.99922	163.126
5	9	80	3.36117	7992.19	11711	1846.75	2385.3	106.559	1.97723	-42.3081
5	9	81	0	8229.5	13733.1	0	354.055	-9.41743	1.90804	277.119
5	9	81	0.150009	8250.47	13690.2	47.7559	395.625	-32.458	1.88826	291.866
5	9	81	0.450029	8230.7	13601.7	131.424	485.403	-16.8564	1.90187	270.692
5	9	81	0.600029	8232.16	13566.5	166.582	517.442	-19.7645	1.91663	420.418
5	9	81	0.75004	8215.75	13476.2	257.243	611.533	-7.16412	1.93078	369.042
5	9	81	0.900049	8214.02	13458.8	274.753	628.162	-5.94114	1.94254	337.463
5	9	81	1.20006	8190.58	13321.6	413.305	763.398	12.5267	1.96269	434.067
5	9	81	1.35007	8212.57	13262.2	471.225	823.5	-11.8362	1.96218	445.119
5	9	81	1.50008	8229.69	13186.9	546.152	896.943	-31.9427	1.96022	533.784
5	9	81	1.65009	8226.58	13099.7	633.367	983.646	-32.5436	1.95867	736.115
5	9	81	1.80009	8235.08	12964.9	768.161	1117.78	-47.5009	1.95867	576.457
5	9	81	1.9501	8241.18	12926.8	806.414	1156.59	-55.5849	1.95867	456.083
5	9	81	2.13011	8234.41	12813.5	919.573	1268.3	-55.2523	1.95867	922.592
5	9	81	2.25611	8244.41	12645.2	1088.01	1438.91	-75.7894	1.96327	863.677
5	9	81	2.40612	8214.17	12577.3	1155.88	1506.69	-50.1592	1.97275	524.453
5	9	81	2.58613	8201.51	12470.5	1262.86	1611.99	-45.0464	1.98101	547.404
5	9	81	2.73614	8271.13	12392.4	1341.33	1687.34	-120.097	1.98707	583.791
5	9	81	2.88615	8233.85	12295.5	1437.56	1787.14	-90.1174	1.9887	594.13
5	9	81	3.03615	8223.35	12217.1	1515.97	1865.58	-85.573	1.98656	602.803
5	9	81	3.18616	8170.32	12116.7	1617.46	1967.99	-40.3911	1.98125	585.066
5	9	81	3.33617	8200.23	12043.1	1690.2	2041.12	-75.8781	1.96738	845.178
5	9	81	3.48618	8191.01	11861.9	1871.59	2221.56	-80.5293	1.94662	759.497
5	9	81	3.63618	8223.42	11810.3	1922.78	2268.97	-116.735	1.94111	275.599
5	9	81	3.78619	8227.68	11776.7	1956.43	2304.24	-123.485	1.94159	235.108
5	9	82	0	8066.15	14013.3	0	91.6577	174.98	1.68976	240.902
5	9	82	0.15	8076.37	13973.8	40.8809	127.793	160.729	1.72796	151.443
5	9	82	0.300009	8036.18	13965.5	56.413	137.092	199.961	1.76936	-70.9556
5	9	82	0.45002	8055.43	13996.3	20.1068	106.505	183.834	1.8039	105.776
5	9	82	0.600029	8073.54	13930.8	82.8946	168.827	159.649	1.8319	350.684
5	9	82	0.750029	8027.02	13890.6	128.82	211.713	202.815	1.85646	109.433
5	9	82	0.90004	8056.32	13898.9	114.864	201.658	174.231	1.87695	22.5149
5	9	82	1.05005	8056.73	13878.4	135.302	218.468	172.275	1.89243	135.891
5	9	82	1.20006	8054.37	13856.4	157.369	242.428	173.063	1.89798	273.078
5	9	82	1.35806	8049.44	13792.9	221.11	302.579	173.895	1.88947	423.378
5	9	82	1.50807	8084.38	13720.3	293.628	372.833	134.974	1.88256	310.133
5	9	82	1.65808	8074.73	13696.6	316.814	395.625	143.422	1.87824	152.842
5	9	82	1.80809	8085.72	13673.9	339.96	418.688	131.337	1.87412	352.484
5	9	82	1.95809	8099.16	13591.4	423.233	501.374	114.22	1.87189	532.682
5	9	82	2.1081	8083.6	13512.3	501.324	578.497	126.532	1.87189	492.204
5	9	82	2.25811	8075.04	13440.2	573.19	649.045	132.326	1.8859	389.439
5	9	82	2.40812	8095.5	13396.6	617.413	695.337	110.238	1.89588	182.513
5	9	82	2.55812	8084.4	13386.8	626.811	703.801	120.956	1.89985	226.862
5	9	82	2.70813	8103.46	13327.7	686.682	763.398	99.6931	1.89909	427.697
5	9	82	2.85814	8114.96	13257.7	757.2	832.119	85.5323	1.89411	430.904
5	9	82	3.03815	8068.48	13186.5	826.801	905.605	129.149	1.88346	235.804
5	9	82	3.18815	8069.25	13179.8	833.521	909.937	128.115	1.86682	303.489
5	9	82	3.33816	8039.62	13097.6	916.086	996.655	154.184	1.84451	785.547
5	9	82	3.49117	8058.61	12947	1066.39	1147.97	127.814	1.82492	570.44
5	9	82	3.64118	8036.95	12926.6	1087.18	1169.51	148.346	1.82793	358.221
5	9	82	3.79118	8031.03	12839.5	1174.35	1255.44	149.336	1.83277	685.355
5	9	82	3.94119	8014.81	12723.4	1290.99	1375.12	158.423	1.83379	696.345
5	9	82	4.0912	8005.52	12634.9	1379.77	1464.36	161.914	1.84288	594.873
5	9	83	0	8246.22	13910.9	0	172.062	-14.1678	1.7873	354.65
5	9	83	0.150013	8162.45	13865.5	95.2481	225.264	65.8897	1.8269	234.537
5	9	83	0.300022	8167.71	13847.8	100.689	242.428	59.3972	1.85999	45.7043
5	9	83	0.45002	8214.87	13848.9	69.4199	238.975	12.4986	1.8878	248.948
5	9	83	0.600033	8153.13	13773.3	166.075	317.115	69.2306	1.90389	358.722
5	9	83	0.750042	8151.6	13744.8	191.097	346.6	69.1842	1.90389	123.812
5	9	83	1.05005	8180.54	13716.8	204.85	372.833	38.804	1.90389	158.239
5	9	83	1.23006	8188.09	13663.6	253.998	422.558	28.622	1.90389	257.153
5	9	83	1.38007	8159.94	13630.4	293.478	457.697	55.1828	1.90389	424.287
5	9	83	1.53008	8134.09	13541.1	386.437	549.853	77.2383	1.90389	609.917
5	9	83	1.68008	8131.86	13447.1	477.677	640.679	75.808	1.90389	435.445
5	9	83	1.83509	8173.92	13406	510.061	682.667	32.2292	1.90389	178.026
5	9	83	1.9871	8117.76	13393.3	533.239	695.337	87.861	1.90389	352.412
5	9	83	2.13711	8136.79	13298.9	621.634	789.103	65.2969	1.90389	487.719
5	9	83	2.58713	8108.01	13100.2	822.315	987.983	85.9992	1.96974	468.586
5	9	83	2.73714	8080.57	13023	903.229	1070.27	109.769	1.96827	548.539
5	9	84	0	8350.92	13844.5	0	232.1	-123.6	1.92534	-291.33
5	9	84	0.150009	8266.71	13894.5	97.9193	188.397	-35.8591	1.92648	11.4423
5	9	84	0.300018	8383.07	13838.1	32.7747	235.532	-156.125	1.93397	453.443
5	9	84	0.45002	8353.17	13752.6	91.9358	324.435	-131.678	1.93818	546.374
5	9	84	0.600029	8353.32	13680.2	164.273	399.45	-135.638	1.94041	457.308
5	9	84	0.750038	8320.36	13621.3	225.28	461.636	-105.49	1.94475	273.235
5	9	84	0.900047	8300.14	13601.3	248.43	481.426	-86.1573	1.94475	472.015
5	9	84	1.05005	8275.69	13479	373.178	603.245	-66.7219	1.94475	447.509
5	9	84	1.20006	8252.03	13469.6	387.728	615.683	-43.4394	1.94475	448.44
5	9	84	1.35007	8269.45	13345.8	505.273	737.786	-65.5058	1.94475	598.787
5	9	84	1.80009	8231.46	13109.3	744.848	974.973	-36.9608	1.94475	546.904
5	9	84	1.9501	8246.88	13016.3	834.68	1065.94	-56.6932	1.94475	602.506
5	9	84	2.13011	8239.34	12909.9	941.265	1173.81	-54.6619	1.94475	661.832
5	9	84	2.43012	8226.28	12700.1	1151.16	1383.64	-54.11	1.95389	730.286
5	9	84	2.58013	8216.85	12582.5	1269.11	1502.46	-52.489	1.95553	803.075
5	9	84	2.73014	8211.51	12460.1	1391.4	1624.58	-55.7394	1.9579	699.655
5	9	84	2.88014	8216.95	12371.7	1478.92	1712.36	-67.5974	1.96645	585.218
5	9	85	0	8076.49	13551.1	0	541.717	135.195	1.92534	27.1028
5	9	85	0.150002	8122.85	13542.1	47.2313	545.782	88.5192	1.92648	236.725
5	9	85	0.330009	8079.75	13470.1	81.0746	619.838	128.743	1.93397	402.006
5	9	85	0.480019	8098.92	13413.4	139.497	678.451	107.457	1.93818	564.167
5	9	85	0.630035	8060.5	13304.2	247.49	789.103	141.736	1.94041	349.082
5	9	85	1.23006	8117.7	13148.8	404.446	940.279	78.397	1.94475	299.844
5	9	85	1.38006	8083.9	13077.9	473.272	1013.99	109.045	1.94475	433.284
5	9	85	1.53008	8129.82	13020.8	533.035	1070.27	60.4811	1.94475	574.605
5	9	85	1.83009	8021.71	12823.5	729.644	1272.59	157.691	1.94475	674.349
5	9	86	0	8046.34	13854.1	0	242.428	180.914	1.93913	449.361
5	9	86	0.149994	8139.04	13781.7	117.604	309.829	83.7952	1.95855	485.225
5	9	86	0.300003	8093.27	13704.8	156.543	387.997	125.313	1.97853	416.729
5	9	86	0.600029	8078.62	13596.5	259.661	497.372	134.957	1.97853	287.642
5	9	86	0.750023	8113.46	13572.2	289.82	517.442	99.1131	1.97853	284.116
5	9	86	0.90004	8123.86	13506.3	356.316	582.61	86.072	1.97853	404.692
5	9	86	1.20006	8064.85	13393.9	460.595	699.567	140.767	1.97853	385.533
5	9	86	1.38007	8015.27	13327.3	527.744	767.676	187.805	1.97853	401.66
5	9	86	1.53007	8101.25	13257.1	599.557	832.119	99.2068	1.97853	499.184
5	9	86	1.83009	8060.93	13098	756.284	992.319	132.921	1.97853	538.797
5	9	86	1.98009	8061.41	13019.6	834.637	1074.59	128.747	1.97853	461.345
5	9	86	2.1301	8043.18	12962.7	891.472	1130.73	144.043	1.97853	411.398
5	9	86	2.43011	8018.7	12835	1019.49	1259.73	161.388	2.0185	429.981
5	9	87	0	8335.94	13603.8	0	477.455	-121.818	1.92221	-105.454
5	9	87	0.150009	8308.16	13621.7	33.013	461.636	-93.2897	1.9298	13.2354
5	9	87	0.300018	8291.19	13601.9	44.795	481.426	-77.1917	1.91798	444.443
5	9	87	0.450027	8352.5	13483.9	121.117	594.977	-143.287	1.9107	461.359
5	9	87	0.600029	8296.3	13463.3	145.999	619.838	-87.907	1.90874	306.356
5	9	87	0.750038	8299.77	13396.8	210.186	686.887	-93.8943	1.91091	364.753
5	9	87	0.900047	8288.76	13355.2	253.035	729.271	-84.461	1.91633	231.84
5	9	87	1.08006	8289.85	13321.6	285.99	763.398	-86.8171	1.92496	403.19
5	9	87	1.23007	8248.59	13220.2	393.498	862.334	-49.502	1.93659	502.887
5	9	87	1.38007	8285.9	13168	438.664	914.27	-88.851	1.93659	462.171
5	9	87	1.53008	8271.71	13083.6	524.199	1000.99	-78.3314	1.93659	375.705
5	9	87	1.68009	8291.59	13053	552.574	1026.99	-99.5887	1.93659	432.431
5	9	87	1.8301	8296.94	12951.9	653.123	1130.73	-109.941	1.93659	532.426
5	9	87	1.9801	8269.61	12893.4	713.51	1186.72	-85.8042	1.93659	529.936
5	9	87	2.13011	8310.18	12791.4	812.879	1289.71	-132.2	1.93659	599.547
5	9	87	2.28012	8319.59	12710	893.971	1366.6	-146.604	1.93839	723.194
5	9	87	2.43013	8292.45	12573.9	1030.87	1506.69	-128.506	1.93853	873.874
5	9	87	2.58013	8264.33	12451	1155.05	1628.77	-109.062	1.9459	647.002
5	9	87	2.73514	8292.51	12372	1232.62	1704.03	-142.926	1.95731	663.967
5	9	87	2.88715	8245.42	12248.5	1358.36	1832.62	-105.199	1.97141	711.617
5	9	87	3.03716	8260.23	12161.2	1444.67	1918.95	-126.63	1.98795	588.885
5	9	87	3.33717	8267.09	11978.4	1626.93	2097.63	-147.519	2.02966	595.582
5	9	88	0	8274.75	13863.2	0	218.468	-46.2831	1.70827	369.767
5	9	88	0.150009	8314.09	13807.4	68.2734	273.936	-89.3676	1.74922	232.381
5	9	88	0.300011	8392.65	13787.3	140.213	288.185	-169.026	1.78669	-128.009
5	9	88	0.45002	8345.96	13840.7	74.683	235.532	-118.923	1.82924	23.9285
5	9	88	0.600029	8368.41	13781.5	124.294	295.364	-145.188	1.8683	345.456
5	9	88	0.750046	8309.68	13742.7	125.497	339.178	-88.8038	1.89599	195.629
5	9	88	0.90004	8301.4	13729	136.798	354.055	-81.2975	1.91033	124.778
5	9	88	1.05005	8271.22	13707.3	155.961	376.612	-52.2895	1.91511	241.245
5	9	88	1.20007	8205.04	13661.8	213.11	426.434	11.7075	1.91477	204.963
5	9	88	1.35007	8117.57	13651.4	263.791	438.106	98.4726	1.91206	379.969
5	9	88	1.83009	8112.17	13422.4	469.799	665.826	94.5542	1.91551	489.194
5	9	88	1.9801	8116.77	13343	543.62	746.312	86.9665	1.92015	493.077
5	9	88	2.58013	8051.34	13055.7	837.848	1035.65	140.546	1.96953	449.215
5	9	88	2.73013	8067.93	13007.8	880.09	1083.24	121.653	1.96903	474.871
5	9	88	2.88014	8081.17	12914.4	968.39	1178.12	103.518	1.9636	780.264
5	9	88	3.78019	7919.88	12203.1	1697.57	1902.56	215.946	1.97605	793.329
5	9	88	3.93219	7979.61	12087.4	1800.12	2012.74	147.507	1.98318	970.853
5	9	88	4.08421	7972.56	11901.8	1984.52	2197.71	140.313	1.98484	651.956
5	9	88	4.23421	8005.55	11886.7	1994.78	2209.65	106.279	1.98558	405.298
5	9	88	4.41422	8022.05	11764	2114.37	2331.47	80.6468	1.97894	1004.81
5	9	88	4.71423	7994.88	11403.8	2475.27	2691.97	83.3864	1.95322	1062.99
5	9	88	4.86424	7986.47	11285.3	2593.93	2809.84	85.5518	1.94628	855.591
5	9	88	5.01425	7963.89	11141.9	2738.97	2948.67	103.89	1.9431	925.483
5	9	89	0	8357.54	13614.9	0	465.581	-142.908	1.76544	0
5	9	89	0.150002	8364.29	13612.7	7.12192	465.581	-149.76	1.78024	52.8146
5	9	89	0.300011	8355.43	13597.7	17.3849	481.426	-141.562	1.80154	-13.1492
5	9	89	0.45002	8314.78	13619.6	43.0098	461.636	-99.9842	1.82849	26.5339
5	9	89	0.600029	8374.94	13589.3	30.9566	489.387	-161.407	1.83508	196.03
5	9	89	0.90004	8345.2	13530.1	85.7287	549.853	-134.157	1.77396	237.193
5	9	89	1.08006	8366	13477.2	137.968	603.245	-157.027	1.77396	163.136
5	9	89	1.38006	8321.86	13452.5	166.317	628.162	-113.869	1.77396	101.773
5	9	89	1.53008	8299.43	13432.5	191.434	649.045	-92.2157	1.77396	536.425
5	9	89	1.68008	8320.57	13291	326.037	789.103	-118.663	1.77396	199.356
5	9	89	2.73013	8351.87	13191.2	423.786	888.284	-153.825	1.70125	118.748
5	9	89	2.88014	8328.71	13147.5	468.345	931.607	-132.49	1.62116	505.629
5	9	89	3.03015	8316.3	13042.4	573.967	1039.98	-124.767	1.51784	722.455
5	9	90	0	8242.15	13845.4	0	238.975	-15.041	1.73583	-114.089
5	9	90	0.150009	8204.08	13866.5	43.5281	221.861	24.4643	1.75183	333.989
5	9	90	0.300018	8184.9	13748.7	112.362	339.178	36.1197	1.75882	126.58
5	9	90	0.450027	8185.19	13827.5	59.7183	259.837	40.59	1.76859	-61.3543
5	9	90	0.600037	8198.57	13768	88.8186	320.771	23.6079	1.7849	364.058
5	9	90	0.750046	8212.46	13718.1	130.754	369.061	6.99927	1.80687	209.312
5	9	90	0.903046	8243.96	13701.3	144.12	384.194	-25.3769	1.82857	75.0671
5	9	90	1.05305	8154.87	13696.6	172.512	391.807	63.3851	1.84763	324.086
5	9	90	1.20306	8191.8	13604	246.591	481.426	22.2487	1.85749	499.669
5	9	90	1.35307	8190.61	13547.2	302.673	541.717	21.0853	1.85778	241.664
5	9	90	1.50308	8162.73	13533.2	322.174	553.93	48.3044	1.85778	161.385
5	9	90	1.68309	8190.17	13492.5	356.671	594.977	19.2837	1.85778	149.441
5	9	90	1.83308	8193.52	13483	365.612	603.245	15.5587	1.85778	306.364
5	9	90	1.98309	8174.34	13401	449.556	686.887	31.6088	1.85778	562.308
5	9	90	2.13312	8149.99	13316.2	537.149	771.957	52.7621	1.85778	555.959
5	9	90	2.28313	8199.32	13230.9	615.978	853.694	1.76382	1.87133	488.817
5	9	90	2.43312	8178.78	13167	681.41	918.603	18.2061	1.88427	418.716
5	9	90	2.58313	8142.03	13109.7	742.535	979.31	52.4028	1.90019	332.39
5	9	90	2.73314	8111.24	13072.5	783.892	1018.33	81.4878	1.91724	317.589
5	9	90	2.88315	8154.58	13015.3	834.716	1074.59	35.4974	1.93066	532.608
5	9	90	3.03316	8073.62	12914.2	946.336	1178.12	111.046	1.93414	559.91
5	9	90	3.18317	8083.8	12849.2	1008.7	1242.58	97.222	1.92594	699.225
5	9	90	3.33318	8051.45	12707.7	1153.59	1387.9	120.854	1.8984	964.826
5	9	90	3.48317	8064.77	12561.7	1295.93	1532.03	97.8162	1.86043	960.886
5	9	91	0	8391.89	13758.6	0	317.115	-169.981	1.95195	296.192
5	9	91	0.149994	8366.59	13717.8	48.0599	361.542	-146.976	1.93861	160.607
5	9	91	0.300003	8387.6	13710	48.7896	365.297	-168.375	1.9368	268.214
5	9	91	0.450012	8368.49	13638.1	122.812	442.011	-152.804	1.92381	347.429
5	9	91	0.600021	8337.7	13612.5	155.851	469.532	-123.2	1.92009	468.635
5	9	91	0.750031	8318.51	13500.3	268.521	582.61	-108.675	1.92009	598.339
5	9	91	0.90004	8323.94	13433	332.635	649.045	-116.684	1.92009	474.665
5	9	91	1.05005	8317.84	13358.5	406.984	725.018	-113.399	1.92009	466.855
5	9	91	1.20004	8313.25	13293.1	472.139	789.103	-111.261	1.92009	457.714
5	9	91	1.35005	8327.41	13217.9	544.545	862.334	-128.315	1.92009	417.196
5	9	91	1.50006	8294.66	13168.6	598.002	914.27	-97.5841	1.92009	534.385
5	9	91	1.65007	8296.53	13058.3	706.778	1022.66	-104.265	1.92009	594.46
5	9	91	1.98009	8310.24	12880.2	882.241	1199.63	-127.09	1.92009	609.797
5	9	91	2.1301	8278.47	12766.4	998.707	1315.38	-102.052	1.92009	783.419
5	9	91	2.28011	8274.28	12647	1117.83	1434.67	-105.463	1.91213	623.562
5	9	91	2.43011	8213.75	12582.8	1189.23	1502.46	-49.3782	1.90775	953.41
5	9	91	2.58011	8264.38	12358.1	1406.39	1720.69	-115.896	1.89503	1045.47
5	9	91	2.73012	8214.19	12266	1503.15	1816.1	-72.7266	1.90524	636.021
5	9	92	0	8408.36	13777.1	0	298.967	-185.33	1.95195	669.85
5	9	92	0.150009	8359.1	13681.2	107.805	399.45	-141.373	1.93861	728.242
5	9	92	0.300003	8297.74	13563.5	240.498	517.442	-85.3827	1.9368	706.898
5	9	92	0.450027	8356.6	13469.8	311.669	611.533	-147.919	1.92381	423.507
5	9	92	0.750046	8329.03	13373.6	411.255	708.038	-124.007	1.92009	404.128
5	9	92	0.90004	8334.16	13288.8	493.91	793.396	-132.319	1.92009	313.16
5	9	92	1.05005	8338.44	13277	504.974	801.987	-137.06	1.92009	301.851
5	9	92	1.20006	8309.15	13199.3	586.226	883.956	-110.82	1.92009	648.853
5	9	92	1.35007	8324.09	13084.8	697.44	996.655	-130.586	1.92009	678.632
5	9	92	1.50008	8346.07	12989.4	790.126	1087.56	-157.085	1.92009	690.86
5	9	92	1.65009	8349.84	12872.3	906.689	1203.93	-167.073	1.92009	573.639
5	9	92	1.83009	8326.61	12803.2	977.323	1276.87	-147.894	1.92009	405.226
5	9	93	0	8451.53	13791.9	0	281.042	-227.502	1.95195	486.72
5	9	93	0.150009	8420.44	13721.9	76.6645	354.055	-200.531	1.93861	301.067
5	9	93	0.330017	8415.79	13694.8	103.483	380.399	-197.305	1.9368	34.0676
5	9	93	0.480026	8378	13711.7	108.833	365.297	-158.693	1.92381	323.499
5	9	93	0.630035	8363.28	13600.3	211.006	477.455	-149.293	1.92009	588.029
5	9	93	0.780045	8362.27	13537.9	269.313	541.717	-150.896	1.92009	516.218
5	9	93	0.930054	8369.75	13446	355.478	632.33	-161.979	1.92009	315.949
5	9	93	1.08005	8365.12	13443.4	359.081	636.502	-157.441	1.92009	224.122
5	9	93	1.23006	8359.51	13381.7	420.472	699.567	-154.158	1.92009	224.314
5	9	93	1.38007	8355.14	13376.5	426.526	703.801	-149.989	1.92009	268.057
5	9	93	1.53207	8319.07	13302.1	507.453	780.525	-116.733	1.92009	596.507
5	9	93	1.68208	8365.68	13194.3	603.79	883.956	-167.498	1.92009	518.026
5	9	93	1.83209	8303.33	13144.1	664.567	935.943	-107.281	1.92009	505.623
5	9	93	1.9821	8347.72	13044	755.151	1035.65	-156.068	1.92009	721.085
5	9	93	2.13211	8302.9	12928.8	875.883	1152.28	-117.11	1.92009	777.479
5	9	94	0	8418.12	13994.6	0	68.5413	-176.839	1.33774	193.447
5	9	94	0.150009	8410.64	13970.4	25.3005	97.5602	-172.149	1.33329	187.239
5	9	94	0.300018	8371.57	13946.7	66.7982	124.717	-135.711	1.37185	80.3043
5	9	94	0.450012	8336.07	13953.3	91.8691	121.652	-99.7304	1.41317	-10.2158
5	9	94	0.600021	8368.5	13950.4	66.4112	121.652	-132.283	1.45994	-129.178
5	9	94	0.750031	8364.31	13988.1	54.2055	82.8959	-124.142	1.48988	30.7626
5	9	94	0.90004	8357.68	13943.1	79.3714	130.881	-122.22	1.51944	362.647
5	9	94	1.05005	8340.27	13885.1	134.318	191.697	-109.931	1.51944	66.4757
5	9	94	1.23006	8361.74	13920.2	93.3346	152.819	-128.382	1.51944	20.0909
5	9	94	1.38007	8344.66	13878.8	137.118	198.327	-114.804	1.51944	53.3558
5	9	94	1.53008	8330.41	13908.7	122.749	168.827	-98.166	1.51944	263.843
5	9	94	1.68008	8335.07	13802.1	209.659	277.485	-110.634	1.51944	291.694
5	9	94	1.83008	8330.01	13822.9	192.942	256.336	-104.227	1.51944	0
5	9	94	1.9801	8305.42	13801.5	223.542	277.485	-81.0974	1.51944	338.156
5	9	94	2.13011	8272.41	13724.5	306.853	357.794	-52.5812	1.51944	368.352
5	9	94	2.28012	8288.02	13696	325.731	387.997	-69.6503	1.54972	306.819
5	9	94	2.43011	8328.05	13631.5	374.06	449.841	-112.701	1.5939	128.124
5	9	94	2.58012	8289.54	13657.6	360.662	426.434	-73.0434	1.63013	211.904
5	9	94	2.73013	8269.4	13572	448.002	513.416	-56.7208	1.66113	493.156
5	9	94	2.88014	8284.8	13507.4	505.084	574.39	-74.718	1.66818	508.001
5	9	94	3.03015	8294.33	13416.7	591.001	665.826	-87.7127	1.69681	609.533
5	9	95	0	8502.55	13930.4	0	127.793	-267.643	1.86929	-299.296
5	9	95	0.150009	8561.07	13965.9	68.4529	82.8959	-322.148	1.88773	66.2363
5	9	95	0.330002	8493.19	13913.6	19.234	149.651	-259.891	1.90365	380.165
5	9	95	0.480011	8478.24	13859.3	75.1781	208.351	-249.495	1.91609	378.946
5	9	95	0.630035	8463.58	13807.1	129.313	263.348	-238.55	1.92886	205.43
5	9	95	0.782043	8449	13802.3	138.857	270.397	-224.313	1.93558	214.437
5	9	95	0.932037	8444.72	13746.2	193.079	328.108	-223.435	1.92879	266.416
5	9	95	1.08205	8383.28	13726.6	236.133	350.323	-163.167	1.92071	199.617
5	9	95	1.23206	8376.83	13690.1	271.27	387.997	-158.628	1.91512	423.747
5	9	95	1.38206	8382.36	13602.4	349.392	477.455	-168.264	1.91593	337.945
5	9	95	1.53207	8372.49	13591.4	363.118	489.387	-158.88	1.91766	227.744
5	9	95	1.68208	8361.01	13533.2	421.705	545.782	-149.835	1.91766	379.507
5	9	95	1.83209	8340.12	13476.3	482.346	603.245	-131.213	1.91766	414.135
5	9	95	1.9821	8339.13	13411.5	544.029	670.03	-132.676	1.91766	405.905
5	9	95	2.1321	8335.06	13354.6	599.673	725.018	-130.752	1.91766	388.942
5	9	95	2.43211	8330.78	13234.1	717.224	845.059	-131.065	1.92431	382.031
5	9	95	2.58212	8337.23	13184.9	763.639	896.943	-139.451	1.92291	404.108
5	9	95	2.73213	8268.31	13114.8	848.579	966.299	-73.5609	1.91856	520.048
5	9	95	2.88214	8307.49	13027.4	923.897	1052.97	-116.67	1.90833	733.066
5	9	95	3.06215	8327.59	12870.7	1074.04	1208.22	-144.948	1.89616	679.996
5	9	95	3.36217	8301.24	12698.7	1248.05	1379.38	-129.001	1.90951	437.092
5	9	95	3.51216	8307.7	12672	1273.46	1404.92	-137.177	1.92906	508.782
5	9	95	3.66219	8319.44	12544.5	1397.99	1532.03	-157.433	1.93492	847.235
5	9	96	0	8180.83	13518.9	0	570.288	29.6959	1.96324	54.7293
5	9	96	0.150009	8142.86	13508.5	39.3739	578.497	67.1916	1.92953	248.56
5	9	96	0.300018	8119.22	13443.6	97.2931	644.86	88.2983	1.89858	502.573
5	9	96	0.450012	8124.28	13360.1	168.521	729.271	80.0965	1.88636	466.505
5	9	96	0.600021	8150.56	13302.4	218.549	784.813	51.6806	1.88186	357.177
5	9	96	0.750031	8124.42	13253	271.814	836.431	75.8913	1.88595	561.549
5	9	96	0.90004	8110.87	13136.2	389.044	953.288	84.6906	1.89785	432.868
5	9	96	1.05005	8133.63	13123.9	397.811	966.299	61.4208	1.91205	346.662
5	9	96	1.20006	8121.61	13034.4	488.044	1057.29	69.3605	1.92629	446.14
5	9	96	1.65007	8057.3	12861.2	669.209	1233.99	124.368	1.92629	401.618
5	9	96	1.80008	8060.79	12795.3	733.46	1298.27	116.988	1.92629	527.178
5	9	96	1.95009	8036.17	12704.2	827.446	1392.16	135.871	1.92629	438.997
5	9	96	2.13011	8086.9	12649.8	874.167	1443.16	81.7063	1.92629	627.964
5	9	96	2.28011	8077.6	12494.3	1029.73	1599.39	80.2928	1.92167	994.454
5	9	96	2.43011	8029.08	12356.3	1172.45	1741.49	118.632	1.92537	680.97
5	9	96	2.58012	8049.59	12289.9	1235.99	1803.7	93.2189	1.94015	591.488
5	9	96	2.73013	7972.67	12182.9	1352.12	1918.95	161.758	1.95824	672.049
5	9	96	2.88513	8006.41	12090.2	1439.32	2008.68	120.999	1.98183	577.609
5	9	96	3.18515	8048.74	11914	1610.32	2181.77	65.2994	2.02584	674.094
5	9	96	3.33516	8082.13	11778.4	1743.28	2312.04	21.8053	2.04027	868.38
5	9	97	0	8110.79	13932.9	0	162.391	122.719	1.39901	526.586
5	9	97	0.151993	8101.23	13852.2	81.2409	242.428	126.015	1.36961	107.999
5	9	97	0.302002	8194.48	13894.7	91.9956	195.007	36.1747	1.3687	128.706
5	9	97	0.452011	8113.56	13813.3	119.6	281.042	111.151	1.36054	207.084
5	9	97	0.632019	8141.49	13826.8	110.428	263.348	84.1494	1.3427	-42.95
5	9	97	0.782028	8148.47	13824.9	114.352	266.868	77.0605	1.3432	-138.282
5	9	97	0.932037	8099.27	13874.9	59.115	221.861	129.599	1.3542	204.122
5	9	97	1.08205	8186.69	13761.6	187.324	328.108	35.0983	1.37245	415.772
5	9	97	1.23206	8135.64	13743.5	190.942	346.6	85.0276	1.39114	-85.0932
5	9	97	1.38206	8148.68	13787.2	150.461	302.579	74.496	1.39114	240.292
5	9	97	1.53206	8178.54	13668.8	272.652	418.688	38.3858	1.39114	209.06
5	9	97	1.68207	8141.04	13725.2	209.886	365.297	78.6517	1.39114	-127.622
5	9	97	1.83208	8163.17	13709.2	229.7	380.399	55.7318	1.39114	152.236
5	9	97	1.98209	8169.94	13676.4	263.15	410.971	47.3464	1.39114	218.397
5	9	97	2.1321	8144.07	13641.4	293.316	445.922	71.5687	1.39114	50.695
5	9	97	2.28711	8111.97	13665.4	267.487	426.434	104.72	1.39016	103.378
5	9	97	2.43712	8117.03	13611.8	321.074	477.455	97.2388	1.39729	249.796
5	9	97	2.58711	8198.24	13584.5	359.127	501.374	14.9509	1.40236	227.756
5	9	97	2.73712	8119.58	13542.7	390.295	545.782	91.7984	1.41562	93.9271
5	9	97	2.88713	8164.22	13557.8	378.817	529.554	47.8048	1.45169	27.1557
5	9	97	3.03714	8180.27	13535	403.848	553.93	30.8787	1.48703	231.836
5	9	97	3.18715	8140.53	13490.9	442.909	599.109	68.8162	1.52044	261.319
5	9	97	3.33716	8133.35	13456.2	477.209	632.33	74.6471	1.54065	221.461
5	9	98	0	8239.03	13888.2	0	195.007	-8.91844	1.04612	97.9176
5	9	98	0.309006	8222.59	13860.8	31.9674	225.264	5.5668	1.2926	-36.833
5	9	98	1.05905	8272.08	13926.4	50.4822	155.999	-38.5303	1.57285	-7.55023
5	9	98	1.20906	8259.93	13864.3	31.763	218.468	-31.4161	1.61878	219.527
5	9	98	1.35907	8293.02	13859.2	61.3072	221.861	-64.7917	1.65951	11.3091
5	9	98	1.50906	8250.25	13861.8	28.7424	221.861	-21.9513	1.6897	114.916
5	9	98	1.65907	8243.07	13826.8	61.5547	256.336	-17.2819	1.71071	213.685
5	9	98	1.98909	8246.57	13761.4	127.027	324.435	-24.7784	1.73505	164.874
5	9	98	2.1391	8265.36	13748.6	142.151	335.48	-44.2259	1.74305	375.402
5	9	98	2.43912	8232.26	13592.2	296.101	493.376	-18.7403	1.83309	485.415
5	9	98	2.58913	8268.96	13530.1	359.411	553.93	-57.9821	1.86894	380.012
5	9	98	2.73914	8208.07	13476.9	412.473	607.387	2.04306	1.89643	372.983
5	9	98	2.88913	8215.32	13420.7	468.138	665.826	-8.62862	1.91313	363.779
5	9	98	3.03914	8186.12	13369.8	521.188	716.522	18.6726	1.92507	310.971
5	9	98	3.18915	8142.84	13329.8	566.688	759.123	60.4191	1.93232	471.585
5	9	98	3.33917	8181.17	13229.8	660.987	858.013	18.2944	1.93301	358.422
5	9	98	3.48917	8223.91	13220.7	667.716	866.656	-24.8592	1.92768	346.493
5	9	98	3.63918	8162.11	13127.8	764.378	961.962	33.1799	1.91675	647.938
5	9	98	4.0892	8155.03	12831.1	1060.49	1255.44	25.1109	1.9035	674.355
5	9	98	4.23921	8148.68	12724.1	1167.62	1366.6	24.9576	1.91103	576.184
5	9	98	4.56923	8129.87	12558.5	1334.23	1532.03	32.6614	1.939	633.384
5	9	98	4.71922	8153.3	12415.6	1475.11	1670.63	-1.69217	1.94631	1084.41
5	9	98	4.86923	8160	12229.6	1660.53	1857.35	-21.4623	1.93391	1244.73
5	9	99	0	8170.23	13101.6	0	987.983	23.9593	1.04612	577.361
5	9	99	0.150009	8188.37	13010.3	93.0403	1074.59	2.29303	1.22842	485.659
5	9	99	0.480026	8169.22	12864.9	236.612	1221.11	12.9234	1.34986	412.464
5	9	99	0.630035	8208.07	12813.8	290.248	1272.59	-28.9448	1.41241	596.641
5	9	99	1.38007	8098.51	12334.7	770.196	1758.11	47.7961	1.65951	699.939
5	9	99	1.53008	8108.09	12188.1	915.6	1902.56	27.1379	1.6897	1091.38
5	9	99	1.83009	8124.27	11839.2	1263.22	2249.26	-15.6987	1.72499	1155.62
5	9	100	0	8271.03	13931.3	0	149.651	-37.0574	1.04612	171.03
5	9	100	0.150009	8266.36	13907.4	24.3897	175.307	-34.4581	1.22842	173.354
5	9	100	0.300003	8245.51	13881.6	55.8909	201.658	-15.7747	1.2926	143.868
5	9	100	0.450012	8244.21	13865.3	71.2544	218.468	-15.6764	1.34986	300.354
5	9	100	0.600021	8249.79	13791.6	141.376	291.77	-26.1817	1.41241	390.015
5	9	100	0.750031	8238.79	13747.8	186.373	335.48	-17.8184	1.46998	282.791
5	9	100	0.90004	8209.26	13708.7	231.058	376.612	9.73964	1.52257	316.108
5	9	100	1.05005	8227.83	13656.6	278.157	430.318	-11.5217	1.57285	482.841
5	9	100	1.20006	8252.3	13564.3	367.494	521.473	-39.9562	1.61878	607.665
5	9	101	0	8284.87	13682.1	0	399.45	-67.1933	1.04612	433.377
5	9	101	0.179993	8203.99	13609.3	108.772	477.455	10.2517	1.22842	418.786
5	9	101	0.330017	8251.06	13548.4	137.841	537.657	-39.3847	1.2926	599.872
5	9	101	0.480011	8191.19	13429.7	269.224	657.427	15.8458	1.34986	798.502
5	9	102	0	8253.25	13693.9	0	391.807	-35.0439	1.04612	50.9571
5	9	102	0.149994	8259.11	13683	12.3658	399.45	-41.437	1.22842	154.321
5	9	102	0.300018	8247.7	13644.8	49.4393	438.106	-31.871	1.2926	286.492
5	9	102	0.450012	8244.87	13599.9	94.4154	485.403	-31.0098	1.34986	210.879
5	9	102	0.600037	8272.93	13580.5	115.071	501.374	-59.8858	1.41241	120.227
5	9	102	0.750031	8257.35	13563.1	130.911	521.473	-45.0332	1.46998	270.77
5	9	102	0.900055	8296.01	13500	198.554	582.61	-86.2027	1.52257	258.769
5	9	102	1.05005	8235.98	13485	209.599	599.109	-26.815	1.57285	193.572
5	9	102	1.20004	8294.76	13440.6	256.691	640.679	-87.2561	1.61878	348.952
5	9	102	1.35007	8273.82	13379.6	314.98	703.801	-68.6052	1.65951	352.088
5	9	102	1.50006	8272.97	13336.1	358.321	746.312	-69.3988	1.6897	341.595
5	9	102	1.65009	8314.38	13274.6	423.785	806.286	-113.095	1.71071	574.268
5	9	102	1.80008	8246.5	13166.1	527.817	918.603	-49.5677	1.72499	562.257
5	9	102	1.9501	8217.46	13110.6	584.406	974.973	-22.9103	1.73505	375.736
5	9	103	0	8157.52	13821.5	0	270.397	67.826	1.11692	118.563
5	9	103	0.150024	8126.42	13804	35.6725	288.185	97.7344	1.10735	119.484
5	9	103	0.330017	8076.34	13785.9	88.6333	309.829	146.628	1.07083	199.595
5	9	103	0.480042	8048.52	13741.6	135.163	354.055	171.912	1.0469	81.7048
5	9	103	0.78006	8117.79	13746.6	84.7606	346.6	103.032	1.07277	-114.388
5	9	103	0.930054	8106.87	13789.9	59.704	302.579	116.386	1.11767	-12.3839
5	9	103	1.08005	8075.34	13750.3	108.753	342.885	145.602	1.18553	142.355
5	9	103	1.53009	8123.67	13701.7	124.539	387.997	94.7942	1.34374	31.093
5	9	103	1.68008	8118.4	13730.1	99.4238	361.542	101.515	1.38248	-12.5914
5	9	103	1.83209	8096.19	13706.4	130.444	384.194	122.489	1.41114	-74.044
5	9	103	1.98212	8191.94	13749.5	79.8556	339.178	29.1553	1.43507	102.1
5	9	103	2.13211	8135.13	13674.3	148.892	414.826	82.0051	1.45573	408.209
5	9	103	2.2821	8134.45	13626.7	196.175	461.636	80.4934	1.49693	368.926
5	9	103	2.43213	8091.19	13567.3	262.775	525.511	121.167	1.54453	119.113
5	9	103	2.58212	8106.1	13593.6	233.672	497.372	107.366	1.60314	121.951
5	9	103	2.73215	8155.78	13527.9	293.612	562.098	55.0505	1.66525	394.347
5	9	103	2.88214	8073.83	13473.7	357.753	615.683	134.811	1.7113	359.752
5	9	103	3.03217	8117.86	13421	402.496	670.03	88.8052	1.74843	281.01
5	9	103	3.36218	8112.95	13337.9	485.673	750.58	90.6025	1.78928	88.0141
5	9	103	3.51218	8114.17	13375.6	447.996	712.278	90.8053	1.79254	243.079
5	9	103	3.66217	8132.09	13264.5	557.58	823.5	68.6854	1.79368	586.651
5	9	103	3.81219	8121.1	13202.3	620.266	888.284	77.2204	1.79815	583.758
5	9	103	3.96622	8114.54	13087.3	735.47	1000.99	78.8825	1.79664	481.596
5	9	103	4.11819	8130.85	13054.8	767.141	1035.65	61.0818	1.80358	329.559
5	9	103	4.26822	8090.97	12993	831.215	1100.52	97.9018	1.81505	517.88
5	9	103	4.41821	8075.48	12903.2	922.02	1191.03	108.594	1.83259	387.64
5	9	103	4.56824	8072.62	12874.4	950.871	1216.82	109.84	1.86514	542.572
5	9	103	4.71823	8027.85	12742.7	1086.62	1353.81	146.621	1.89179	768.56
5	9	103	4.86826	8050.64	12649.6	1176.76	1447.4	117.89	1.90669	623.84
5	9	104	0	8134.97	13568.9	0	521.473	77.4948	2.00087	298.065
5	9	104	0.150024	8118.25	13522.9	48.8862	566.19	92.333	1.98939	286.361
5	9	104	0.300018	8134.97	13481.7	87.2324	607.387	74.0014	1.98063	276.166
5	9	104	0.450043	8144.74	13438.9	130.356	649.045	62.6127	1.97065	264.985
5	9	104	0.600037	8125.69	13403.2	165.958	686.887	80.3095	1.96412	239.062
5	9	104	0.750061	8147.96	13367.4	201.945	720.768	56.7041	1.95777	326.4
5	9	104	0.900055	8125.03	13302.7	266.348	784.813	77.2111	1.95442	486.312
5	9	104	1.05005	8111.07	13221.1	348.651	866.656	88.0047	1.95607	561.549
5	9	104	1.20007	8116.46	13136	433.272	953.288	79.0993	1.95979	505.537
5	9	104	1.35007	8128.58	13069.7	499.188	1018.33	64.0554	1.96538	447.54
5	9	104	1.50009	8113.62	13000.8	568.471	1087.56	75.6871	1.97268	432.126
5	9	104	1.65009	8133.14	12942.8	626.086	1147.97	53.1752	1.98033	459.466
5	9	104	1.80011	8110.8	12865	704.296	1225.41	71.1768	1.98033	557.984
5	9	104	1.9501	8096.96	12775.5	794.336	1315.38	79.6878	1.98033	612.517
5	9	104	2.10013	8113.3	12682.3	886.853	1409.17	57.4929	1.98033	693.978
5	9	104	2.25012	8055.81	12569.2	1002.79	1523.58	107.288	1.97846	676.092
5	9	104	2.40012	8083.44	12482.2	1087.89	1611.99	73.6104	1.97852	635.101
5	9	104	2.58014	8074.98	12359.3	1211.09	1733.18	73.0804	1.98023	693.466
5	9	104	2.73016	8061.24	12252.2	1318.8	1840.87	78.7443	1.98517	877.646
5	9	104	2.88016	8059.65	12095.9	1474.91	1996.49	68.3714	1.99191	976.425
5	9	104	3.03015	8044.55	11962.3	1609.1	2133.78	73.1544	2.00289	776.618
5	9	104	3.18018	8040.23	11864.2	1707.31	2229.49	70.0022	2.01661	736.167
5	9	104	3.33017	8054.58	11736.6	1834.01	2354.65	46.2284	2.02886	695.584
5	9	104	3.48019	8085.19	11653	1916.56	2438.18	9.64583	2.04196	499.408
5	9	104	3.63019	8082.62	11587.3	1982.25	2504.48	7.69972	2.05506	457.898
5	9	104	3.78021	8059.97	11516.7	2053.52	2575.55	25.4603	2.06446	473.748
5	9	105	0	8423.67	13587.6	0	489.387	-210.169	1.95472	403.97
5	9	105	0.179993	8465.43	13514.2	84.4082	562.098	-254.923	1.91546	257.573
5	9	105	0.330017	8436.95	13504.7	83.9065	574.39	-226.847	1.88435	192.456
5	9	105	0.480011	8395.88	13457.4	133.065	619.838	-187.645	1.86992	179.228
5	9	105	0.630035	8432.26	13450.2	137.674	628.162	-224.278	1.86548	195.365
5	9	105	0.780029	8419.96	13399.7	187.882	678.451	-213.887	1.86882	479.287
5	9	105	0.930054	8424.19	13305.5	282.103	771.957	-221.652	1.86882	440.423
5	9	105	1.08005	8436.03	13265.1	322.677	810.586	-235.025	1.86882	503.289
5	9	105	1.23004	8388.14	13154.8	434.204	922.937	-191.552	1.86882	316.708
5	9	105	1.38007	8381.29	13173.5	416.261	905.605	-183.935	1.86882	173.423
5	9	105	1.53009	8346.82	13103.8	489.815	974.973	-152.452	1.86882	462.326
5	9	105	1.68008	8368.88	13034.6	555.628	1044.31	-177.642	1.86882	447.285
5	9	105	1.83008	8367.75	12969.3	620.748	1109.15	-179.748	1.86882	445.999
5	9	105	1.9801	8364.11	12900.3	689.809	1178.12	-179.767	1.86882	373.174
5	9	105	2.1301	8375.52	12855.5	733.628	1221.11	-193.666	1.86882	628.231
5	9	105	2.28012	8335.61	12708.3	883.649	1366.6	-162.697	1.85165	796.649
5	9	105	2.43011	8386.63	12613.9	974.342	1460.12	-219.753	1.84551	705.875
5	9	105	2.58014	8397.73	12492.2	1095.68	1578.37	-239.191	1.8533	599.863
5	9	105	2.76013	8375.28	12415	1173.61	1658.09	-222.328	1.86663	469.119
5	9	105	2.91013	8340.92	12341.5	1248.81	1733.18	-193.451	1.88553	500.631
5	9	106	0	8186.3	13756.2	0	331.79	35.1417	1.59174	49.2579
5	9	106	0.149994	8139.67	13751.3	46.8946	339.178	81.4294	1.61046	276.771
5	9	106	0.300018	8176.41	13672.8	84.0436	414.826	40.6974	1.64474	150.044
5	9	106	0.450012	8154.45	13704.7	60.5649	384.194	64.2008	1.69477	58.7319
5	9	106	0.630035	8191.33	13651.5	104.826	434.209	24.8315	1.74406	57.8425
5	9	106	0.780029	8205.91	13683.4	75.4743	403.283	11.7443	1.78494	104.579
5	9	106	0.930023	8194.56	13620.9	135.588	465.581	20.1818	1.81549	234.01
5	9	106	1.08005	8216.54	13611.9	147.504	473.491	-2.26965	1.83054	226.702
5	9	106	1.23007	8233.25	13550.8	210.748	533.603	-21.4754	1.83157	119.677
5	9	106	1.38007	8218.41	13574.7	184.364	509.396	-5.91413	1.82095	27.0462
[truncated: 6,921 more rows]

## Sheet: IFT-dynein
Single molecule tracks of IFT-dynein
Below are the details of all single molecule tracks of IFT-dynein. This data was used to plot the following data in the manuscript:
Figure 3D: Time (Column D) vs Distance (Column H) plot
Figure 3E: Distribution of docking locations for individual tracks (Column M-N)
Figure 3I: Velocity along cilia length (Column Q-S). Velocity measured over bins of 100nm with column Q indicating the center of the bin.
Figure 4A (right): Single-molecule localization map of kinesin-II (Column H-I) for moving localizations. Moving localizations: Localizations for which alpha-value (Column J) > 1.2
Figure 4A (left): Single-molecule localization map of kinesin-II (Column H-I) for static localizations. Static localizations: Localizations for which alpha-value (Column J) < 1
Figure 4G: Width of the distribution of single-molecule localizations with respect to the ciliary spline, along the ciliary length (Column V-W)
Supplementary Figure 4B: Measured pause time distribution (Column O). Only for tracks that moved > 300 nm
												Parameters for individual tracks
												Docking Location				Velocity over cilia length (moving localizations; alpha > 1.2)					Width of distribution of single-molecule localizations
Worm #	Cilia #	Track #	time (s)	x-position (nm)	y-position (nm)	Distance from origin (nm)	Distance along spline (nm)	Distance perpendicular to spline (nm)	alpha	P2P velocity (nm/s)		Distance along spline (nm)	Distance perpendicular to spline (nm)	Measured pause time (s)		Length (nm)	Velocity (nm/s)	Error (nm/s)	N		Distance along spline(nm)	Distance perpendicular to spline
1	1	1	0	7915.96	5470.01	0	38.2574	310.074	1.58591	-206.983		22.5535	315.98	1.43		-50	27.7429	12.8978	66		104.202	228.917
1	1	1	0.151741	7926.13	5442.38	29.4391	6.84959	321.885	1.66814	-148.485		117.739	97.0919	1.45		50	46.0178	13.9872	320		151.28	211.971
1	1	1	0.303482	7915.63	5416.68	53.3262	-6.80516	347.138	1.72409	-22.57		102.464	-118.956	1.77		150	103.096	13.5238	871		184.359	201.094
1	1	1	0.455223	7901.71	5412.36	59.3779	0	360.253	1.77731	102.087		8.60506	301.064	1.77		250	199.794	12.7176	1014		214.513	188.657
1	1	1	0.606964	7925.36	5461.86	12.4428	24.1765	308.99	1.8038	102.782		24.201	-194.443	2.15		350	276.149	17.2337	871		243.848	181.71
1	1	1	0.758698	7914.2	5459.04	11.1065	31.1918	318.98	1.82194	117.281		100.714	138.902	2.73		450	331.416	16.7532	806		273.869	170.516
1	1	1	0.910439	7901.04	5479.14	17.4928	59.7681	314.317	1.83584	70.3582		-1.693	185.436	2.42		550	380.981	15.8476	754		304.792	162.933
1	1	1	1.06218	7915.58	5486.02	16.0215	52.5443	299.127	1.84598	171.948		67.1602	-286.564	4.69		650	407.845	17.1375	694		337.342	154.046
1	1	1	1.21392	7892.29	5540.1	73.981	111.951	277.246	1.85627	120.878		89.4576	-180.488	0.51		750	417.176	13.2134	680		371.485	146.795
1	1	1	1.36566	7967.63	5586.87	127.78	89.2285	191.049	1.86628	319.477		170.473	-32.7345	4.17		850	436.393	23.5106	619		406.792	139.544
1	1	1	1.5174	7856.88	5637.85	177.942	208.907	231.625	1.87728	494.208		238.565	-112.891	2.31		950	463.204	15.25	560		443.496	135.959
1	1	1	1.66914	7849.65	5677.79	218.104	239.212	207.833	1.88376	340.83		161.319	-163.375	0.65		1050	505.483	21.8029	451		481.985	134.61
1	1	1	1.82088	7796.21	5724.77	281.5	312.34	211.019	1.88265	401.189		188.18	-151.054	1.32		1150	580.464	29.8768	357		521.298	128.618
1	1	1	1.97262	7781.78	5782.93	340.481	360.962	179.307	1.88166	310.629		245.606	-152.824	1.83		1250	623.637	36.9797	297		560.526	128.609
1	1	1	2.12436	7751.7	5818.54	385.299	406.611	174.827	1.88039	288.727		243.655	-236.537	2.09		1350	658.302	36.2678	256		600.617	126.798
1	1	1	2.2761	7723.09	5849.81	425.972	448.586	172.516	1.90178	335.031		150.2	124.4	2.35		1450	677.971	31.5203	230		642.05	125.809
1	1	1	2.42784	7684.45	5896.62	485.385	508.287	166.239	1.9126	400.335		167.985	-119.116	6.2		1550	685.113	69.4158	227		684.831	123.879
1	1	1	2.57958	7639.19	5938.13	543.819	570.08	168.47	1.91849	530.129		195.126	49.9443	1.5		1650	725.245	53.2247	205		728.991	125.602
1	1	1	2.73132	7578.64	6015.16	641.078	669.171	156.232	1.91695	524.336		390.017	-98.102	1.51		1750	746.137	73.3064	178		774.318	123.206
1	1	1	2.88306	7529.26	6047.95	695.379	729.207	167.643	1.9176	257.899		165.771	-271.727	1.43		1850	736.105	67.7438	169		821.065	122.874
1	1	1	3.0348	7513.07	6060.06	714.479	747.437	170.383	1.9181	282.838		159.045	-195.296	2.07		1950	730.651	87.5652	173		869.243	125.146
1	1	1	3.18654	7475.15	6115.07	781.297	815.041	157.878	1.91798	386.934		302.272	-165.541	2.76		2050	768.588	73.3193	161		919.462	127.55
1	1	1	3.33828	7440.64	6156.02	834.593	864.864	152.899	1.9181	371.464		276.253	-117.167	1.1		2150	732.978	89.2423	135		973.527	129.281
1	1	1	3.49002	7395.25	6194.92	892.552	927.774	156.965	1.91517	563.485		44.5634	267.215	1.58		2250	748.11	75.998	129		1034.62	130.123
1	1	1	3.64176	7299.57	6253.15	996.621	1035.87	182.18	1.90832	609.243		77.4138	-217.054	2.52		2350	754.911	112.235	118		1104.73	135.944
1	1	1	3.7935	7254.46	6319.45	1076.63	1112.67	166.03	1.89253	695.889		114.044	-199.658	0.38		2450	769.135	172.088	103		1188.23	146.659
1	1	1	3.94524	7156.7	6403.22	1203.07	1247.06	173.35	1.87688	547.836		-15.0872	43.8963	3.01		2550	717.64	179.283	95		1286.49	159.323
1	1	1	4.09698	7118.71	6417.3	1238.13	1278.92	189.339	1.8794	541.63		154.58	-209.231	2.12		2650	899.065	156.154	76		1400.34	169.376
1	1	1	4.24872	7025.91	6507.74	1367.14	1411.43	186.986	1.88471	498.254		107.628	260.878	1		2750	896.638	195.815	61		1528.11	176.941
1	1	1	4.40046	7016.26	6523.97	1385.75	1430.13	181.652	1.90675	123.238		66.3809	105.612	3.95		2850	889.664	122.337	61		1671.94	178.117
1	1	2	0	8025.46	5676.09	0	111.951	86.9138	1.40913	76.2832		175.975	-186.244	1.71		2950	892.668	150.177	48		1830.71	174.591
1	1	2	0.151733	8004.03	5668.58	22.703	123.526	107.27	1.47485	-159.987		225.94	-218.717	1.57		3050	900.06	116.15	47		2013.48	165.373
1	1	2	0.303467	8060.97	5643.62	48.112	63.4007	84.9349	1.53095	-125.31		333.808	-169.275	3.37		3150	957.371	331.236	34		2227.13	153.469
1	1	2	0.455231	8044.64	5655.56	28.0994	85.4949	88.0604	1.58436	249.717		224.198	89.4164	2.99		3250	892.802	189.598	27		2520.69	143.253
1	1	2	0.606964	8065.72	5757.61	90.9176	139.189	-1.58066	1.63828	112.555		264.833	-265.394	2.74		3350	1119.19	325.318	30		3266.73	134.768
1	1	2	0.758698	8015.8	5673.86	9.90926	119.652	95.2825	1.68741	26.1413		194.138	257.501	4.32		3450	1168.13	374.399	29
1	1	2	0.910431	8001.34	5698.6	32.987	147.122	87.6385	1.72781	90.523		93.5433	131.728	3.55		3550	1021.22	320.218	31
1	1	2	1.06216	8010.27	5712.37	39.3361	147.122	71.5555	1.76342	52.9652		109.225	53.1204	0.69		3650	841.643	235.551	21
1	1	2	1.21393	8045.68	5767.75	93.8605	163.197	7.18632	1.79198	120.501		136.657	-188.212	2.48		3750	847.991	139.666	34
1	1	2	1.36566	7969.13	5721.63	72.431	183.694	93.455	1.81282	250.488		44.5634	267.215	2.49		3850	1002.85	311.257	22
1	1	2	1.5174	7959.42	5791.38	132.865	239.212	49.8824	1.82636	316.235		42.7533	47.4721	1.87		3950	939.49	141.647	29
1	1	2	1.66913	7924.12	5813.92	171.078	279.661	58.1005	1.83514	500.802		-28.5881	237.79	2.66		4050	897.144	202.187	17
1	1	2	1.82089	7848.17	5893.68	280.677	391.204	53.6589	1.84378	401.3		165.269	-77.7024	1.63		4150	931.24	261.934	13
1	1	2	1.97263	7829.96	5892.32	291.505	401.454	67.3935	1.85186	385.818		100.483	-160.168	5.34		4250	865.792	115.57	16
1	1	2	2.12436	7783.53	5992.63	398.405	508.287	28.3498	1.86136	593.371		127.988	-144.705	1.85		4350	837.064	155.797	18
1	1	2	2.27609	7736.74	6052.84	474.656	581.523	18.3152	1.90196	648.395		188.433	160.252	1.87		4450	813.923	324.606	10
1	1	2	2.42783	7643.48	6129.19	592.633	705.053	29.6831	1.93533	708.308		106.959	-52.8035	1.64		4550	664.228	258.858	20
1	1	2	2.57959	7601.58	6216.57	686.87	796.492	-4.40289	1.95983	444.279		64.3699	-225.911	1.57		4650	760.213	492.448	15
1	1	2	2.73132	7540.25	6216.12	725.991	839.89	40.3007	1.97546	390.984		107.002	250.206	0.91		4750	717.682	400.167	10
1	1	2	2.88306	7488.05	6272.3	802.671	915.143	36.762	1.98218	498.685		215.969	-221.241	1.83		4850	693.746	383.402	17
1	1	2	3.03479	7437.42	6332.2	881.066	991.225	29.3539	1.98569	545.313		86.2031	-228.043	1.27		4950	639.428	528.734	17
1	1	2	3.18655	7358.17	6375.42	966.614	1080.64	53.6946	1.98688	590.134		174.749	257.526	1.82		5050	610.285	321.574	14
1	1	2	3.33829	7262.89	6407.19	1056.42	1170.33	97.0168	1.98473	632.402		143.869	-217.799	1.1		5150	721.101	351.321	10
1	1	2	3.49002	7177.75	6462.13	1156.06	1272.56	116.187	1.98148	629.142		150.507	-235.549	1.12
1	1	2	3.64175	7108.18	6523.86	1249.04	1361.25	119.059	1.97959	621.428		114.108	287.341	1.79
1	1	2	3.79349	7019.55	6566.96	1343.69	1461.14	147.865	1.98157	611.141		114.108	287.341	0.98
1	1	2	3.94525	6954.86	6626.07	1431.31	1546.73	147.864	1.98781	518.266		143.844	-201.986	0.81
1	1	2	4.09698	6897.73	6661.79	1497.79	1618.43	159.47	1.99358	475.267		220.098	-151.234	3.53
1	1	2	4.40045	6770.85	6737.64	1643.45	1763.07	185.97	2.00073	526.914		250.141	219.135	1.36
1	1	2	4.55219	6696.31	6793.22	1736.26	1858.28	192.059	1.99641	745.075		127.988	-144.705	0.73
1	1	2	4.70395	6599.51	6875.86	1863.54	1989.2	190.675	1.98149	730.471		127.988	-144.705	2.13
1	1	2	4.85568	6529.11	6936.34	1956.35	2079.98	188.605	1.96687	594.32		106.959	-52.8035	1.38
1	1	2	5.00742	6482.28	7017.66	2044.8	2169.56	154.999	1.95482	590.373		250.141	219.135	1.04
1	1	3	0	8160.99	5813.06	0	111.951	-105.779	1.40913	-125.043		25.3505	284.45	0.46
1	1	3	0.151741	8193.78	5817.75	33.1166	92.9771	-132.132	1.47485	-111.636		106.46	-25.5186	0.62
1	1	3	0.303478	8205.41	5806.61	44.8778	78.0722	-132.441	1.53095	-49.1136		208.985	-128.207	2.06
1	1	3	0.455219	8201.96	5805.58	41.6474	78.0722	-129.267	1.58436	24.4583		264.073	-10.9015	1.95
1	1	3	0.60696	8200.94	5812.83	39.9509	85.4949	-133.696	1.63828	86.4717		-11.1214	-205.309	4.71
1	1	3	0.758701	8176.59	5819.92	17.0363	104.315	-121.606	1.68741	74.5697		38.6498	217.32	2.94
1	1	3	0.910439	8162.15	5807.16	6.01605	108.125	-102.39	1.72781	-122.802		76.4088	-121.415	0.89
1	1	3	1.06218	8195.37	5782.03	46.3039	67.0472	-107.964	1.76342	-25.0592		162.978	65.5962	2.07
1	1	3	1.21392	8186.25	5820.92	26.4495	100.52	-129.099	1.79198	0		237.597	-83.4612	3.66
1	1	3	1.36566	8203.71	5792.25	47.5203	67.0472	-121.087	1.81282	-49.5101		99.8489	285.435	3.54
1	1	3	1.5174	8184.17	5797.16	28.1023	85.4949	-110.753	1.82636	0		182.219	-116.023	2.12
1	1	3	1.66914	8209.12	5797.58	50.5553	67.0472	-128.683	1.83514	-121.573		116.649	254.103	2.51
1	1	4	0	7928.86	5455.04	0	17.2101	311.179	1.40913	-113.418		192.791	-72.0961	2.87
1	1	4	0.151741	7953.27	5458.7	24.6751	0	290.948	1.47485	-90.2907		109.9	-85.3122	2.19
1	1	4	0.303482	7949.74	5445.75	22.8547	-10.1915	302.366	1.53095	-44.7051		159.53	-114.359	1.14
1	1	4	0.455223	7973.7	5463.56	45.6364	-13.5672	272.685	1.58436	44.8494		109.869	157.163	0.84
1	1	4	0.606956	7953.75	5464.43	26.595	3.41916	286.668	1.63828	78.6183		210.594	303.126	3.35
1	1	4	0.758698	7970.33	5485.38	51.3727	10.2915	260.236	1.68741	45.4425		-43.8271	-127.458	1.97
1	1	4	0.910439	7969.97	5493.25	56.1136	17.2101	255.075	1.72781	34.2551		113.374	-27.1286	1.76
1	1	4	1.06218	7941.52	5472.42	21.5005	20.6873	290.016	1.76342	-22.7977		99.7636	-177.849	1.87
1	1	4	1.21392	7967.93	5484.06	48.6614	10.2915	262.88	1.79198	-22.8757		120.029	-238.218	2.53
1	1	4	1.36566	7937.03	5458.26	8.7728	13.7449	303.056	1.81282	34.2551		230.266	154.272	1.43
1	1	4	1.5174	7944.48	5475.49	25.7288	20.6873	285.758	1.82636	-22.7207		133.658	-92.4345	3.1
1	1	4	1.66914	7964.38	5476.98	41.7419	6.84959	270.326	1.83514	-91.1927		169.941	113.521	2.88
1	1	5	0	8280.79	5815.73	0	31.1918	-192.514	1.28253	-92.1371		77.4853	85.0911	1.44
1	1	5	0.151749	8295.46	5806.06	17.566	17.2101	-196.373	1.17508	70.3582		183.798	263.752	2.97
1	1	5	0.303482	8258.24	5822.71	23.6093	52.5443	-181.266	1.10632	46.0732		210.996	123.501	1.57
1	1	5	0.455215	8278.58	5810.4	5.76699	31.1918	-187.216	1.08807	-81.9367		99.0776	270.708	1.56
1	1	5	0.606964	8302.64	5830.03	26.1114	27.6779	-218.153	1.06161	11.6199		60.6714	-258.848	2.32
1	1	5	0.758698	8305.16	5843.96	37.2963	34.7182	-229.662	1.01193	141.787		-7.50322	236.344	1
1	1	5	0.910446	8269.7	5863.37	48.9152	70.7079	-218.029	0.991165	191.968		167.947	189.975	0.43
1	1	5	1.06218	8251.58	5878.04	68.8186	92.9771	-215.644	0.981087	110.738		94.444	-80.6576	3.1
1	1	5	1.21393	8245.93	5891.4	83.3155	104.315	-221.194	0.946496	-24.6546		187.013	91.0753	2.79
1	1	5	1.36566	8275.91	5888.81	73.2511	85.4949	-240.429	0.917353	-62.0165		183.798	212.979	3.26
1	1	5	1.5174	8277.71	5893.66	77.9977	85.4949	-245.133	0.882741	24.6546		-52.1894	92.0864	2.87
1	1	5	1.66914	8262.91	5887.59	74.0523	92.9771	-230.403	0.859562	74.5687		30.224	276.876	1.68
1	1	5	1.82088	8250.9	5901.14	90.498	108.125	-231.622	0.863909	0		145.885	289.425	1.22
1	1	5	1.97263	8263.41	5887.32	73.6697	92.9771	-230.564	0.878877	12.6074		127.061	-76.425	1.32
1	1	5	2.12436	8250.36	5902.49	91.9423	111.951	-232.202	0.847968	126.357		97.5316	50.6635	2.54
1	1	5	2.27611	8236.29	5916.6	110.249	131.324	-232.46	0.784633	-12.6074		113.042	40.714	0.94
1	1	5	2.42784	8258.58	5905.13	92.125	108.125	-239.854	0.743152	-12.8752		116.185	74.1941	3.2
1	1	5	2.57959	8235.29	5914.97	109.175	127.417	-230.596	0.708811	-12.5554		113.05	245.425	3.31
1	1	5	2.73132	8254.11	5897.68	86.1853	104.315	-231.398	0.670232	-25.5886		164.914	-253.386	3.53
1	1	5	2.88306	8244.05	5911.67	102.734	119.652	-234.344	0.618462	37.8228		134.914	-259.777	3.07
1	1	5	3.03481	8241.68	5902.04	94.7618	115.793	-225.807	0.568052	38.4625		161.653	-41.8364	2.42
1	1	5	3.18654	8180.12	5860.41	110.149	131.324	-153.01	0.500066	33.2536		206.154	-228.013	1
1	1	5	4.09698	8208.8	5918.05	125.117	151.115	-214.342	0.356481	-39.6315		139.623	269.201	1.89
1	1	5	4.24872	8235.82	5856.82	60.9184	89.2285	-189.474	0.266858	-240.681		168.078	-155.483	1.2
1	1	5	4.40047	8248.91	5849.9	46.7364	78.0722	-193.811	0.245661	-24.556		118.294	-199.592	1.02
1	1	5	4.5522	8246.88	5858.6	54.6623	81.7762	-198.538	0.231186	49.113		80.5611	-146.381	0.58
1	1	5	4.70395	8242.87	5871.37	67.3364	92.9771	-204.781	0.18834	99.4296		223.845	-39.963	2.04
1	1	5	4.85568	8213.83	5867.82	84.8366	111.951	-181.87	0.122006	165.323		95.984	61.834	3.12
1	1	5	5.00742	8195.82	5894.31	115.741	143.147	-188.257	0.0111326	89.7515		161.673	-249.849	7.69
1	1	5	5.15916	8189.71	5881.59	112.405	139.189	-174.877	-0.0729083	13.0983		164.914	-253.386	1.09
1	1	5	5.3109	8193.08	5900.72	122.134	147.122	-190.958	-0.153231	52.2827		160.065	21.2759	1.5
1	1	6	0	8002.89	5612.75	0	81.7762	147.844	0.882438	249.618		37.789	276.339	2.04
1	1	6	0.151733	7989.63	5650.93	40.4175	119.652	129.96	0.771138	163.273		105.14	-146.105	1.09
1	1	6	0.303467	7977.49	5656.02	50.1727	131.324	134.8	0.699405	90.523		88.0614	-40.8207	1.5
1	1	6	0.4552	7976.46	5675.83	68.395	147.122	121.296	0.640113	91.69		80.3251	-170.116	1.91
1	1	6	0.606964	7919.8	5632.75	85.4609	159.152	191.659	0.640113	39.6367		63.394	-136.454	2.53
1	1	6	0.758698	7982.35	5696.88	86.5973	159.152	102.082	0.640113	-39.6407		30.066	139.436	2.47
1	1	6	0.910431	7969.03	5667.29	64.1941	147.122	132.598	0.640113	-13.2714		72.6177	180.647	1.62
1	1	6	1.06216	7969.49	5677.27	72.6511	155.124	125.113	0.640113	39.6407		187.947	111.931	1.18
1	1	6	1.2139	7964.31	5679.06	76.7089	159.152	127.427	0.640113	-13.2121		66.4664	107.729	1.77
1	1	6	1.36566	7976.47	5682.61	74.6857	151.115	116.435	0.640113	13.3285		117.697	-242.818	2.43
1	1	6	1.5174	7957.69	5679.93	80.9629	163.197	131.408	0.640113	53.4398		173.355	-70.0075	1.93
1	1	6	1.82086	7959.88	5695.57	93.3262	175.44	118.636	0.640113	-26.5413		7.45688	294.164	1.4
1	1	6	1.97263	7977.58	5684.27	75.8676	151.115	114.473	0.640113	27.1952		131.868	-57.6462	0.84
1	1	6	2.12436	7967.05	5716.53	109.792	183.694	98.5588	0.640113	-69.1193		88.1063	-43.9677	1.09
1	1	6	2.42783	8015.15	5677.27	65.6722	119.652	93.2888	0.509088	-9.08629		45.2009	-58.3912	1.79
1	1	6	2.57956	7971.89	5718.5	110.193	179.558	93.7942	0.462238	394.814		-17.4546	117.02	0.21
1	1	7	0	8038.47	5542.08	0	3.41916	171.758	1.20691	-67.3834		92.7032	111.648	0.46
1	1	7	0.151733	8024.28	5517.21	28.6336	-6.80516	199.113	1.05147	45.4402		114.526	-77.1271	2.83
1	1	7	0.303497	8015.21	5538.55	23.5325	17.2101	191.066	0.932576	22.4225		200.515	-86.1887	1.91
1	1	7	0.455231	8039.63	5539.06	3.22893	0	172.983	0.836476	22.9559		113.068	-57.74	0.97
1	1	7	0.606964	8027.61	5557.53	18.8861	24.1765	168.981	0.836476	79.6677		154.884	-127.764	1.44
1	1	7	0.758698	8010.61	5543.35	27.8928	24.1765	191.058	0.836476	11.537		54.0533	148.25	3.45
1	1	7	0.910461	8020.17	5557.54	23.9594	27.6779	174.332	0.836476	-11.4967		122.294	-210.305	4.94
1	1	7	1.06219	8019.95	5546.02	18.939	20.6873	182.474	0.836476	0		15.7792	166.528	0.97
1	1	7	1.21393	8023.67	5558.96	22.4462	27.6779	170.825	0.836476	46.2356		197.075	-133.33	2.06
1	1	7	1.36566	8013.69	5559.4	30.2416	34.7182	177.686	0.836476	35.0511		163.155	-62.2547	3.03
1	1	7	1.82089	8007.31	5570.67	42.2895	48.9527	174.375	0.836476	5.83089		89.16	108.307	2.17
1	1	7	1.97263	8024.06	5572.16	33.3507	38.2574	161.366	0.836476	-35.2438		63.1054	-35.372	1.96
1	1	7	2.12436	8035.2	5584.93	42.9751	38.2574	144.463	0.836476	-92.1548		141.991	105.997	0.86
1	1	7	2.27609	8032.41	5546.25	7.3558	10.2915	173.298	0.712996	23.4502		60.1267	160.032	0.44
1	1	7	2.42786	8002.65	5560.24	40.1601	45.3744	185.007	0.621479	231.168		109.557	-175.075	2.1
1	1	8	0	8284.56	5893.85	0	81.7762	-250.098	1.23098	-192.653		87.6655	152.885	1.31
1	1	8	0.151733	8357.99	5923.47	73.4288	52.5443	-323.031	1.24811	-72.5222		95.4325	77.0075	2.76
1	1	8	0.303467	8342.34	5915.07	57.8137	59.7681	-306.002	1.16069	59.8477		186.813	53.2847	2.52
1	1	8	0.455231	8338.63	5931.4	54.1486	70.7079	-314.871	1.02039	109.421		205.617	-59.8565	1.24
1	1	8	0.606964	8322.1	5950.33	37.7535	92.9771	-316.634	0.782913	48.7269		230.119	62.9562	1.07
1	1	8	0.758698	8330.15	5947.71	45.8617	85.4949	-320.436	0.47127	-24.6559		70.8065	-205.888	2.8
1	1	8	0.910431	8321.72	5934.72	37.6524	85.4949	-305.283	0.187075	39.4673		86.287	-106.497	2.45
1	1	8	1.82089	8267.64	5944.07	20.8238	127.417	-274.009	0.0281847	17.718		84.5132	-15.7261	3.38
1	1	8	1.97263	8302.06	5946.28	21.8846	104.315	-299.673	0.0281847	-67.3899		136.105	-52.2923	2.42
1	1	8	2.27609	8240.86	5873.89	46.2589	96.741	-205.162	-0.143643	-41.3443		87.6655	152.885	3.56
1	1	8	2.42783	8301.12	5917.12	23.1485	85.4949	-278.275	-0.378458	58.8384		-45.294	232.963	2.36
1	1	8	2.73132	8297.72	5970.7	22.4598	123.526	-314.073	-0.964022	125.31		11.6379	227.951	2.86
1	1	9	0	8235.42	5842.2	0	83.0621	-176.969	1.4772	84.296		30.516	-164.955	0.96
1	1	9	0.15174	8233.18	5855.43	13.4151	95.8532	-184.007	1.52609	84.605		63.8835	173.555	0.98
1	1	9	0.30348	8221.89	5861.92	23.9104	108.738	-179.838	1.53177	42.4571		84.1611	-168.207	0.52
1	1	9	0.455219	8231.33	5872.71	30.789	108.738	-194.054	1.51162	0		60.9715	123.449	2.78
1	1	9	0.60696	8240.64	5877.6	35.7826	108.738	-204.276	1.4883	28.4804		172.627	67.3607	3.56
1	1	9	0.758699	8232.53	5885.6	43.5004	117.381	-203.498	1.4144	28.4804		130.518	-215.316	1.26
1	1	9	0.91044	8227.01	5879.3	38.0443	117.381	-195.189	1.34468	0		113.126	-128.699	0.72
1	1	9	1.06218	8207.13	5865.23	36.48	117.381	-170.987	1.27458	57.3936		105.884	-214.304	0.93
1	1	9	1.21392	8191.13	5875.56	55.4489	134.799	-165.924	1.16961	86.3117		137.762	-212.988	2.26
1	1	9	1.36566	8159.66	5856.02	77.006	143.575	-129.426	1.05698	14.4404		62.4163	151.275	0.72
1	1	9	1.5174	8175.6	5866.99	64.7498	139.181	-148.629	0.981094	58.2912		118.92	-213.177	1.24
1	1	9	1.66914	8143.29	5864.05	94.6822	161.265	-122.641	0.958882	191.232		127.614	-246.398	1.7
1	1	9	1.82088	8130.67	5901.56	120.397	197.216	-138.538	0.94638	58.9143		40.6884	176.744	4.18
1	1	9	1.97262	8103.94	5856.99	132.311	179.145	-88.7375	0.943612	-74.336		166.794	-138.299	3.07
1	1	9	2.12436	8141.19	5882.43	102.465	174.657	-133.403	0.966579	44.6021		291.475	144.552	1.7
1	1	9	2.2761	8113.55	5884.07	128.859	192.681	-114.082	0.954636	0		300.406	-171.938	2.15
1	1	9	2.42784	8105.97	5852.62	129.871	174.657	-87.2994	0.945835	-118.147		191.577	-19.7782	1.8
1	1	9	2.57958	8149.26	5867.94	89.9191	156.825	-129.68	0.942742	29.6159		75.4647	41.8336	1.72
1	1	9	2.73132	8093.17	5854.52	142.787	183.645	-79.1314	0.951971	88.3726		-40.8913	220.001	2.43
1	1	9	2.88306	8116.32	5870.99	122.533	183.645	-107.314	0.970903	-102.964		172.627	67.3607	3.37
1	1	9	3.0348	8167.46	5874.25	75.1437	152.397	-147.415	1.02051	0		-20.1012	-42.9568	1.03
1	1	9	3.18654	8165.99	5916.43	101.64	183.645	-174.628	1.08561	58.6003		16.9254	-141.69	1.03
1	1	9	3.33828	8168.74	5903.5	90.5762	170.181	-167.966	1.16631	135.202		97.5355	-135.859	2.37
1	1	9	3.49002	8114.92	5925.73	146.615	224.676	-143.304	1.27923	149.253		86.878	102.373	0.67
1	1	9	3.64176	8109.37	5913.62	144.879	215.476	-131.012	1.4106	138.224		128.406	-8.16859	2.17
1	1	9	3.7935	8052.06	5926.49	201.808	266.624	-97.8217	1.52722	178.607		-42.3402	248.019	1.65
1	1	9	4.24872	8043.03	5998.96	248.164	323.884	-141.1	1.746	289.697		38.8639	178.5	3.21
1	1	9	4.40046	7958.97	6085.2	368.068	442.459	-140.931	1.78701	659.664		12.4443	186.523	2.37
1	1	9	4.5522	7910.66	6155.23	451.062	524.079	-156.172	1.82733	457.128		128.016	-31.2391	2.8
1	1	9	4.70394	7862.54	6187.68	508.328	581.188	-145.487	1.85478	500.861		97.5397	-243.739	2.8
1	1	9	4.85568	7781.05	6243.05	605.92	676.08	-128.477	1.88233	453.209		59.1782	94.6098	3.54
1	1	9	5.00742	7759.16	6288.09	652.417	718.728	-145.922	1.90672	317.258		258.449	-183.071	0.97
1	1	9	5.15916	7700.98	6299.43	703.338	772.362	-114.139	1.92742	390.028		241.655	94.1415	0.55
1	1	9	5.3109	7649.58	6341.85	769.979	837.094	-109.951	1.94126	445.385		221.442	-132.569	1.38
1	1	9	5.46264	7607.06	6397.48	838.557	907.527	-121.963	1.94553	393.087		21.4299	243.935	4.19
1	1	9	5.61438	7594.79	6457.54	888.289	956.388	-157.993	1.93941	411.472		34.1942	105.381	3.31
1	1	9	5.76612	7510.65	6483.04	967.455	1032.4	-120.471	1.92738	571.563		31.4138	243.242	1.43
1	1	9	5.91786	7466.86	6584.8	1068.71	1129.85	-167.433	1.91298	640.712		15.2226	91.3022	3.36
1	1	9	6.0696	7394.79	6646.53	1163.45	1226.84	-166.464	1.90127	602.788		122.397	59.5675	3.4
1	1	9	6.22134	7347.12	6723.76	1251.49	1312.78	-193.772	1.89797	477.493		92.6853	-187.339	3.12
1	1	9	6.37308	7296.13	6760.76	1313.78	1371.75	-188.698	1.9009	670.691		88.8648	-210.497	2.62
1	1	9	6.52482	7194.56	6863.64	1458.33	1516.32	-201.325	1.90305	899.93		296.217	-123.761	1.85
1	1	9	6.67656	7095.67	6946.32	1586.85	1644.86	-200.598	1.90282	847.128		225.884	-148.036	3.55
1	1	10	0	8062.55	5846.68	0	201.764	-51.2281	1.42834	-412.429		59.3142	185.323	0.6
1	1	10	0.151741	8074.98	5777.67	70.1171	139.181	-14.241	1.51729	-235.06		139.796	-202.446	1.57
1	1	10	0.30348	8106.02	5792.18	69.7151	130.428	-46.897	1.4754	-57.5401		29.4866	97.946	1.29
1	1	10	0.455221	8072.76	5747.65	99.5512	121.719	7.67587	1.42856	57.8368		110.487	-270.117	0.82
1	1	10	0.60696	8069.45	5781.48	65.5589	147.98	-12.5011	1.41068	293.841		213.57	-53.1463	1.29
1	1	10	0.758701	8066.4	5867.41	21.0927	210.894	-68.1136	1.4207	162.238		128.566	-224.301	2.68
1	1	10	0.91044	8024.58	5809.04	53.4617	197.216	2.5003	1.44295	0		-80.2645	212.551	4.19
1	1	10	1.06218	8007.49	5810.9	65.6593	210.894	13.5422	1.4774	0		115.981	-217.011	1.57
1	1	10	1.21392	8041.84	5824.93	30.0269	197.216	-21.2885	1.5183	121.843		68.9029	-188.868	1.47
1	1	10	1.36566	7997.07	5852.1	65.7006	247.871	-6.88248	1.56327	275.419		111.82	-202.263	1.12
1	1	10	1.5174	7967.81	5866.47	96.7786	280.801	4.95742	1.56327	61.7939		111.808	-34.4953	3.31
1	1	10	1.66914	7984.94	5865.82	79.9384	266.624	-7.35842	1.56327	141.964		235.06	95.3578	1.29
1	1	10	1.82088	7947.62	5907.79	130.163	323.884	-9.17449	1.56327	156.9		173.692	169.584	3.09
1	1	10	1.97262	7968.45	5912.89	115.063	314.24	-27.7879	1.56327	144.552		265.228	122.673	2.62
1	1	10	2.12436	7927.27	5953.36	172.281	367.753	-26.1492	1.56327	160.147		11.9906	241.987	0.24
1	1	10	2.2761	7929.92	5948.38	167.133	362.841	-24.5618	1.57827	668.899		169.436	-187.24	4.5
1	1	10	2.42784	7762.78	6075.58	377.171	570.75	4.63925	1.57477	1084.76		115.988	-95.6393	5.22
1	1	10	2.57958	7675.23	6156.11	495.743	692.043	7.56888	1.60094	540.507		114.582	-224.031	0.58
1	1	10	2.73132	7655.66	6202.66	540.633	734.783	-12.9467	1.65309	491.487		59.3142	185.323	2.01
1	1	10	3.33828	7407.11	6415.89	868.104	1064.93	-1.44837	1.90677	520.71		139.796	-202.446	3.21
1	1	10	3.49002	7327.01	6427.32	937.104	1129.85	43.2388	1.96805	427.781		128.566	-224.301	0.88
1	1	11	0	8088.35	5914.21	0	233.92	-115.982	1.299	61.2174		-80.2645	212.551	0.8
1	1	11	0.151741	8076.9	5917.45	11.8929	243.209	-109.8	1.34666	30.6087		115.981	-217.011	2.97
1	1	11	0.303482	8077.23	5916.21	11.2998	243.209	-109.207	1.38615	46.1846		68.9029	-188.868	0.6
1	1	11	0.455223	8073.23	5934.95	25.667	257.226	-119.049	1.42394	-15.3226		111.82	-202.263	0.27
1	1	11	0.606964	8067.36	5906.63	22.3109	238.559	-95.4606	1.46544	-92.0426		169.436	-187.24	2.05
1	1	11	0.758705	8071.76	5893.23	26.7467	229.292	-89.5462	1.50541	-15.2861		115.988	-95.6393	1.76
1	1	11	0.910446	8069.02	5900.84	23.5008	233.92	-92.7195	1.54481	30.5361		-81.5574	76.1625	3.4
1	1	11	1.06218	8073.37	5908.79	15.9247	238.559	-101.308	1.58731	30.6095		122.96	-5.95053	0.82
1	1	11	1.21392	8062.63	5906.88	26.7445	243.209	-92.1444	1.6295	46.0765		128.566	-224.301	1.47
1	1	11	1.36566	8063.7	5917.01	24.8074	252.543	-99.8495	1.66691	61.6509		138.409	50.0569	0.49
1	1	11	1.5174	8051.21	5919.16	37.4631	261.919	-92.1942	1.69808	93.1123		151.075	-31.3358	1.83
1	1	11	1.66914	8045.49	5942.72	51.4756	280.801	-104.154	1.72225	124.979		315.733	145.36	0.27
1	1	11	1.82088	8017.03	5939.56	75.6902	299.848	-81.3198	1.72225	110.186		16.0057	235.844	1.76
1	1	11	1.97263	8014.68	5957.54	85.4626	314.24	-92.0014	1.72225	95.1368		28.0153	80.3785	0.56
1	1	11	2.12437	7987.43	5955.78	109.142	328.72	-71.0829	1.72225	208.79		136.733	-80.4679	0.15
1	1	11	2.2761	7962.26	6001.34	153.263	377.602	-84.6186	1.76073	325.061		96.4682	87.5374	1.59
1	1	11	2.42784	7918.72	6027.05	203.727	427.368	-71.4387	1.79737	330.621		71.3825	192.287	0.41
1	1	11	2.57958	7890.3	6066.41	249.774	477.94	-78.958	1.83429	335.675		100.767	-158.153	1.22
1	1	11	2.73132	7846.28	6099.34	304.746	529.239	-71.1516	1.87141	319.012		180.178	-121.554	2
1	1	11	3.03481	7766.1	6149.4	398.94	623.161	-50.7635	1.9391	287.588		92.5565	-189.211	1.74
1	1	11	3.18655	7738.43	6179.72	439.245	660.156	-53.3149	1.97067	327.757		166.004	-142.919	1.75
1	1	11	3.49002	7665.25	6266.85	550.786	772.362	-65.9436	2.00052	376.812		170.255	-115.833	2.02
1	1	11	3.64176	7624.23	6310.2	610.09	831.687	-69.5444	1.99897	427.505		119.758	-133.452	2.59
1	1	11	3.7935	7578.82	6360.05	677.048	902.102	-75.2806	1.98818	464.047		136.358	-142.774	2.47
1	1	12	0	8160.88	5899.15	0	174.657	-159.221	-0.237855	-175.803		168.729	59.9346	1.58
1	1	12	0.151741	8186.16	5883.52	29.7249	147.98	-167.53	-0.180049	134.504		167.448	-179.348	1.1
1	1	12	0.303482	8111.16	5908.97	50.677	215.476	-129.178	-0.0950632	222.406		95.3051	212.861	1.22
1	1	12	0.455223	8076.07	5881.68	86.5915	215.476	-84.8694	0.00493035	-30.161		89.9744	106.992	1.4
1	1	12	0.606964	8106.19	5893.06	55.0292	206.323	-114.732	0.11633	184.072		95.4414	-140.266	0.76
1	1	12	0.758705	8050.49	5934.6	115.939	271.339	-102.229	0.219338	167.728		173.109	229.282	0.46
1	1	12	0.910446	8061.29	5922.49	102.284	257.226	-101.82	0.293362	-348.033		79.1531	37.2649	0.89
1	1	12	1.06219	8127.41	5857.52	53.4116	165.717	-106.466	0.369251	-230.284		153.188	69.7177	1.28
1	1	12	1.36566	8125.38	5840.89	68.2206	152.397	-93.8414	0.529057	19.6381		57.4175	-146.607	2.32
1	1	12	1.5174	8130.33	5874.14	39.4755	174.657	-119.795	0.610066	117.831		101.683	-88.1145	2.02
1	1	12	1.66914	8119.68	5882.96	44.2646	188.157	-117.856	0.686496	164.817		52.1914	251.048	0.58
1	1	12	1.82088	8120.82	5932.02	51.8208	224.676	-151.894	0.757694	44.8371		252.234	163.46	1.13
1	1	12	1.97263	8096.2	5881.88	66.9462	201.764	-99.8209	0.827742	-179.565		97.9181	-200.564	1.06
1	1	12	2.12437	8149.59	5884.41	18.564	170.181	-140.955	0.897879	0		55.5869	-75.9037	0.83
1	1	12	2.2761	8073.58	5858.17	96.435	201.764	-67.1139	1.04424	44.3649		116.928	-116.086
1	1	12	2.42784	8042.64	5802.54	152.688	183.645	-7.10134	1.18331	75.4965		155.081	-0.727415
1	1	12	2.57958	8038.65	5855.07	129.928	224.676	-39.3741	1.30816	304.532		84.9168	-118.316
1	1	12	2.73132	8071.84	5959.95	107.815	276.064	-135.149	1.41758	216.251		187.949	44.3936
1	1	12	2.88306	8043.66	5951.81	128.508	290.304	-109.071	1.50709	15.6058		62.8574	-33.5019
1	1	12	3.03481	8041.9	5940.17	125.852	280.801	-99.7997	1.58206	174.586		111.714	202.21
1	1	12	3.18655	7984.75	5971.58	190.441	343.288	-80.077	1.65626	700.08		140.323	33.6715
1	1	12	3.33828	7902.45	6106.94	331.609	493.257	-116.185	1.72004	801.148		-10.6481	191.663
1	1	12	3.49002	7852.49	6187.1	421.926	586.416	-138.033	1.77053	306.966		214.505	-120.598
1	1	12	3.64176	7835.92	6172.45	424.611	586.416	-115.979	1.81733	348.052		207.327	182.2
1	1	12	3.7935	7757.97	6242.15	529.133	692.043	-111.853	1.85382	612.709		34.6453	-56.9045
1	1	12	3.94524	7683.59	6285.06	613.783	772.362	-91.7467	1.88517	460.138		83.7023	-209.61
1	1	12	4.09698	7646.24	6330.11	671.255	831.687	-99.0809	1.91161	481.146		223.239	128.514
1	1	12	4.24873	7604.46	6414.92	758.702	918.381	-133.021	1.93041	500.377		257.108	28.0843
1	1	12	4.40047	7554.26	6456.61	823.866	983.542	-130.038	1.94006	250.506		160.084	141.634
1	1	12	4.5522	7525.21	6440.06	834.655	994.403	-98.2805	1.94367	375.238		34.2317	235.931
1	1	12	4.70394	7458.85	6525.37	940.737	1097.42	-117.597	1.94729	641.77		99.1356	167.291
1	1	12	4.85568	7417.5	6619.47	1035.12	1189.17	-160.967	1.95254	656.598		165.287	163.592
1	1	12	5.00742	7374.49	6733	1146.17	1296.68	-218.603	1.95841	742.834		207.709	135.63
1	1	12	5.15916	7281.18	6809.39	1265.86	1414.61	-216.009	1.96718	653.175		38.9367	214.788
1	1	12	5.31091	7214.24	6852.86	1343.76	1494.91	-205.819	1.97761	705.737		82.036	92.1516
1	1	12	5.46265	7135.2	6969.2	1482.24	1628.78	-243.595	1.98757	758.96		83.7413	-58.089
1	1	12	6.67657	6422.3	7514.34	2373.08	2531.39	-183.667	2.02029	718.214		74.7237	-118.631
1	1	12	6.8283	6381.57	7585.32	2451.35	2609.62	-209.557	2.02172	350.023		79.4214	5.96886
1	1	12	7.28352	6255.23	7653.9	2590.49	2743.84	-177.653	2.01716	313.28		168.998	-131.43
1	1	12	7.43526	6216.17	7693.02	2645.73	2799.77	-181.679	2.0077	257.97		148.328	76.3829
1	1	12	7.58701	6194.77	7706.41	2670.54	2822.13	-177.937	2.00001	147.382		65.9442	-10.9177
1	1	13	0	8141.13	5914.59	0	197.216	-155.03	1.11844	-119.101		207.419	95.3665
1	1	13	0.151733	8148.93	5894.24	21.7867	179.145	-147.079	1.26061	-118.462		182.726	-19.8302
1	1	13	0.303482	8160.07	5884.24	35.7782	161.265	-148.626	1.34847	-88.136		262.511	56.4092
1	1	13	0.455215	8189.29	5897.22	51.1929	152.397	-179.003	1.42371	14.6693		126.181	34.0556
1	1	13	0.606964	8155.11	5883.77	33.8366	165.717	-144.62	1.49215	-29.0688		126.417	-144.189
1	1	13	0.758698	8188	5885.05	55.4053	143.575	-169.923	1.52262	-14.6693		186.079	-152.685
1	1	13	0.910446	8175.83	5894.65	40.0206	161.265	-167.289	1.51632	43.6605		249.358	-154.964
1	1	13	1.06218	8169.84	5886.14	40.4167	156.825	-157.146	1.51451	44.1282		111.83	-257.512
1	1	13	1.21391	8197.99	5936.68	61.0027	174.657	-211.933	1.52596	44.0082		56.8375	133.807
1	1	13	1.36566	8174.75	5905.55	34.8134	170.181	-173.8	1.54606	14.788		51.1453	-262.022
1	1	13	1.5174	8176.58	5924.41	36.7888	179.145	-187.847	1.5678	134.153		143.186	186.065
1	1	13	1.66914	8143.34	5934.54	20.0757	210.894	-170.155	1.59408	211.099		118.032	-190.953
1	1	13	1.82088	8144.96	5982.77	68.2921	243.209	-204.115	1.62447	91.1595		209.064	-44.4415
1	1	13	1.97263	8152.51	5986.13	72.4449	238.559	-211.941	1.65035	-15.3226		201.809	-191.634
1	1	13	2.12436	8140.48	5968.52	53.9336	238.559	-191.136	1.65035	108.012		158.154	-197.521
1	1	13	2.27611	8124.46	6001.68	88.6719	271.339	-202.069	1.69126	201.952		98.6226	168.236
1	1	13	2.42784	8080.23	6001.99	106.531	299.848	-170.123	1.7153	205.056		53.0594	128.171
1	1	13	2.57957	8059.28	6031.51	142.725	333.567	-175.354	1.73268	143.137		125.783	146.325
1	1	13	2.73132	8044.86	6031.05	151.103	343.288	-164.634	1.741	259.599		153.644	239.606
1	1	13	2.88306	7993.63	6075.67	218.413	412.35	-158.96	1.73824	544.842		-29.5289	-187.153
1	1	13	3.03481	7904.15	6125.42	317.194	508.637	-130.451	1.74615	556.335		-6.24201	-2.09011
1	1	13	3.18654	7862.19	6189.75	391.824	581.188	-146.714	1.78437	394.733		102.97	167.639
1	1	13	3.33829	7835.74	6230.16	439.149	628.432	-157.183	1.83146	190.454		215.305	105.791
1	1	13	3.49002	7831.94	6244	451.787	638.987	-164.475	1.87425	332.808		80.9238	104.088
1	1	13	3.64175	7751.16	6295.23	544.951	729.428	-145.583	1.91108	387.71		177.116	-22.6562
1	1	13	3.94524	7688.58	6354.02	630.792	815.479	-145.457	1.98795	415.071		234.085	142.057
1	1	13	4.09698	7625.93	6435.61	732.734	918.381	-162.786	1.98681	678.109		125.077	144.147
1	1	14	0	8114.39	5936.09	0	229.292	-149.943	-0.0293673	215.007		137.254	-147.089
1	1	14	0.151749	8095.76	5964.51	33.9887	261.919	-155.704	0.0446349	92.0426		53.4274	-293.433
1	1	14	0.303482	8099.6	5958.23	26.6295	257.226	-154.215	0.14311	-15.4663		-22.5795	-305.799
1	1	14	0.455231	8104.09	5965.56	31.2189	257.226	-162.496	0.219615	-61.5073		154.488	334.855
1	1	14	0.606964	8089.11	5922.86	28.5327	238.559	-122.415	0.307024	-152.667		239.771	298.739
1	1	14	0.758713	8103.53	5898.73	38.9012	210.894	-116.609	0.383192	-60.9225		232.118	209.934
1	1	14	0.910446	8101.62	5909.76	29.2636	220.07	-122.681	0.448567	-104.622		234.683	343.819
1	1	14	1.06218	8159.24	5903.54	55.4148	179.145	-160.965	0.481013	-134.854		344.531	190.402
1	1	14	1.21393	8133.47	5880.12	59.1319	179.145	-126.143	0.486491	100.017		-26.3344	133.843
1	1	14	1.51741	8118.05	5930.19	6.94255	224.676	-148.619	0.490962	130.52		51.9309	-175.364
1	1	14	1.66914	8112.68	5944.02	8.11977	238.559	-154.093	0.518745	-45.4119		26.279	66.2127
1	1	14	1.82089	8122.2	5913.72	23.6921	210.894	-140.506	0.540114	-45.7476		193.874	215.449
1	1	14	1.97263	8128.44	5942.96	15.6404	224.676	-164.923	0.560501	91.1641		129.169	-12.9173
1	1	14	2.12436	8120.19	5955.66	20.4093	238.559	-167.516	0.562665	45.7476		196.297	274.711
1	1	14	2.27611	8115.62	5950.02	13.9928	238.559	-160.33	0.614374	30.6816		83.0953	132.26
1	1	14	2.42784	8118.38	5966.09	30.2649	247.871	-173.301	0.640427	-45.7476		31.812	-242.985
1	1	14	2.57959	8128	5942.01	14.8435	224.676	-163.952	0.656361	-106.741		287.744	116.376
1	1	14	2.73132	8142.47	5938.21	28.1637	215.476	-172.013	0.684033	-30.3123		141.124	142.566
1	1	14	2.88307	8133.71	5932.32	19.6792	215.476	-161.561	0.718745	76.0599		57.2427	-179.428
1	1	14	3.03481	8133.2	5961.86	31.9058	238.559	-181.27	0.759853	-134.511		-82.101	-4.18696
1	1	14	3.18654	8161.33	5903.53	57.1261	174.657	-162.505	0.812823	-76.0599		116.983	166.832
1	1	14	3.33829	8122.77	5920.64	17.5713	215.476	-145.617	0.883897	74.3356		110.003	-182.195
1	1	14	3.49002	8159.56	5928.58	45.7855	197.216	-178.077	0.974295	-89.6711		68.4856	-130.849
1	1	14	3.7935	8160.76	5902.33	57.349	174.657	-161.273	1.16879	-9.96368		84.5261	191.199
1	1	14	3.94525	8165.84	5933.38	51.5184	192.681	-185.954	1.24613	29.6157		102.91	94.8753
1	1	14	4.09698	8162.73	5913.34	53.4292	183.645	-170.139	1.32597	129.596		161.864	-169.576
1	1	14	4.5522	8101.94	5984.16	49.6601	271.339	-173.666	1.55054	255.003		231.083	-262.156
1	1	14	4.70395	8072.75	6047.91	119.322	338.422	-196.42	1.63062	399.048		57.8657	95.221
1	1	14	4.85568	8020.25	6076.96	169.438	392.443	-178.889	1.71825	326.208		72.0233	194.877
1	1	14	5.00743	7981.97	6102.29	212.51	437.42	-169.297	1.79589	281.721		102.656	164.526
1	1	14	5.15916	7949.38	6129.33	254.115	477.94	-165.195	1.85775	336.64		113.724	166.384
1	1	14	5.3109	7895.45	6163.28	315.515	539.58	-151.185	1.91076	409.222		123.026	72.3645
1	1	14	5.46265	7858.77	6218.17	380.675	602.132	-164.645	1.94518	397.31		123.514	-244.163
1	1	14	5.61438	7814.8	6255.36	437.825	660.156	-160.741	1.96961	401.818		169.546	-202.605
1	1	14	5.76613	7767.97	6304.09	505.402	724.076	-163.575	1.98349	407.555		278.014	-287.098
1	1	14	6.22134	7645.13	6442.19	690.177	907.527	-180.612	1.9923	454.322		161.498	-207.407
1	1	14	6.37309	7579.27	6510.42	784.992	999.833	-186.724	1.9914	339.934		233.318	-119.053
1	1	14	6.52483	7553.54	6496.94	793.163	1010.69	-159.487	2.00134	71.5621		71.7587	256.32
1	1	15	0	8246.93	6017.41	0	201.764	-302.503	2.01865	184.052		309.707	-157.574
1	1	15	0.455215	8091.14	5991.12	157.997	285.547	-170.571	2.01251	217.156		40.902	-173.873
1	1	15	0.606949	8030.1	6002.84	217.323	333.567	-134.444	2.00527	319.601		92.8336	-251.125
1	1	15	0.758698	7977.99	6017.34	268.94	382.54	-107.047	1.98669	243.158		124.873	157.136
1	1	15	0.910431	7968.49	6049.34	280.269	407.361	-122.581	1.95931	347.974		111.544	-286.766
1	1	15	1.06218	7913.15	6106.26	345.403	488.144	-123.251	1.94183	367.614		69.0041	224.251
1	1	15	1.21391	7886.9	6124.47	375.615	518.925	-117.6	1.93002	410.212		198.628	-222.489
1	1	15	1.36566	7817.58	6187.62	461.862	612.636	-114.03	1.92411	430.462		170.096	28.3397
1	1	15	1.5174	7793.05	6221.61	497.705	649.562	-121.372	1.92411	349.6		80.1439	230.705
1	1	15	1.66913	7751.05	6279.18	560.732	718.728	-133.878	1.92411	351.505		78.7914	-177.468
1	1	15	1.82088	7731.17	6310.6	593.277	756.238	-142.969	1.92411	283.235		92.4599	-47.7753
1	1	15	1.97261	7682.03	6332.91	647.04	804.685	-125.581	1.92411	337.751		161.408	-231.05
1	1	15	2.12436	7651.07	6374.12	694.471	858.739	-134.62	1.92411	410.413		67.8169	-183.007
1	1	15	2.27609	7608.37	6431.89	761.286	929.238	-148.193	1.91361	357.551		79.9388	48.2273
1	1	15	2.42784	7571.61	6454.29	804.312	967.25	-139.977	1.90099	268.397		127.833	174.126
1	1	15	2.57957	7535.79	6476.58	846.5	1010.69	-132.482	1.88442	357.596		-9.7291	-236.143
1	1	15	2.73131	7491.64	6530.16	912.899	1075.77	-142.954	1.86518	623.586		121.688	15.43
1	1	15	2.88306	7395.18	6607.22	1036.03	1199.94	-137.057	1.84296	922.323		205.799	197.606
1	1	15	3.03479	7271.21	6702.29	1192.1	1355.68	-128.07	1.83026	601.453		89.8428	66.614
1	1	15	3.18654	7247.8	6719.57	1221.19	1382.47	-125.989	1.84199	335.316		31.5047	205.841
1	1	15	3.33827	7208.02	6785.8	1292.19	1457.44	-150.659	1.85326	564.538		119.169	-133.641
1	1	15	3.49002	7138.61	6853.46	1388.29	1553.8	-157.421	1.87092	634.979		93.9501	48.0409
1	1	16	0	7953.51	5689.56	0	156.825	135.168	1.06983	-87.3254		-10.5195	-206.332
1	1	16	0.151733	7978.92	5693.51	25.7218	143.575	113.632	1.01942	-58.1382		161.082	209.433
1	1	16	0.303482	7989.4	5699.4	37.2181	139.181	101.897	0.956001	-43.3211		80.3215	-214.311
1	1	16	0.455215	7982.87	5681.52	30.4477	130.428	118.68	0.813164	-198.9		196.914	170.921
1	1	16	0.606964	8003.01	5630.71	76.9091	78.8188	137.212	0.760148	-239.476		84.876	212.856
1	1	16	0.758698	8020.81	5621.37	95.8153	57.7512	129.911	0.789006	0		69.4973	169.94
1	1	16	0.910431	8024.31	5650.32	80.9481	78.8188	108.265	0.809602	41.5545		60.6708	-184.256
1	1	16	1.06218	8018.18	5633.27	85.7424	70.3623	124.092	0.841681	-13.9489		117.813	-93.664
1	1	16	1.21391	8009.75	5630.09	81.8594	74.5856	132.541	0.871579	-13.8836		192.072	99.4302
1	1	16	1.36566	8028.33	5636.92	91.4898	66.1488	114.037	0.914506	-69.2586		92.3329	112.638
1	1	16	1.5174	8023.16	5617.23	100.418	53.5668	130.841	0.962472	0		162.184	65.1614
1	1	16	1.66914	8024.52	5633.25	90.6349	66.1488	119.322	1.00936	83.2075		-36.8167	-312.618
1	1	16	1.82088	7999.95	5631.51	74.3434	78.8188	138.998	1.05173	27.7997		239.109	120.933
1	1	16	1.97263	8009.29	5631.7	80.3768	74.5856	131.826	1.09428	0		100.436	-56.2654
1	1	16	2.12436	8008.77	5636	76.9622	78.8188	129.388	1.12401	0		141.186	-52.2267
1	1	16	2.27609	8010.18	5633.92	79.4255	74.5856	129.696	1.1585	-27.865		196.646	157.461
1	1	16	2.42784	8024.69	5639.01	87.3106	70.3623	115.414	1.20056	41.9463		-38.6628	-216.919
1	1	16	2.57957	8012.49	5648.6	71.8093	87.3155	118.304	1.25785	55.8624		100.388	195.98
1	1	16	2.73132	8012.35	5650.39	70.6952	87.3155	117.219	1.34631	42.2498		190.153	58.3305
1	1	16	2.88306	7999.69	5654.59	57.9291	100.138	123.966	1.43027	28.1323		210.667	108.02
1	1	16	3.03481	8004.72	5654.11	62.2866	95.8532	120.496	1.49266	28.3392		313.295	-186.5
1	1	16	3.18654	7996.52	5665.86	49.1159	108.738	118.874	1.56025	99.5656		70.5944	-198.849
1	1	16	3.33827	7998.1	5691.15	44.6273	126.068	100.915	1.61982	100.314		90.6161	105.025
1	1	16	3.49002	7999.59	5708.77	49.9233	139.181	88.0637	1.67534	145.356		45.7037	-162.63
1	1	16	3.64175	7978.73	5730.74	48.2839	170.181	88.8504	1.71905	116.894		119.096	175.227
1	1	16	3.7935	7968.77	5728.39	41.7167	174.657	97.8121	1.75155	134.153		-60.7033	-257.25
1	1	16	3.94524	7968.47	5772.85	84.6206	210.894	68.0241	1.77878	149.642		19.3484	-277.979
1	1	16	4.09698	7961.25	5780.35	91.1148	220.07	68.2385	1.80261	308.886		175.03	128.289
1	1	16	4.24872	7931.13	5867.56	179.397	304.635	30.5648	1.82033	406.032		154.277	133.864
1	1	16	4.40045	7898.65	5890.07	207.873	343.288	38.4946	1.84034	354.93		50.7545	201.792
1	1	16	4.5522	7860.26	5946.03	272.889	412.35	27.0655	1.85982	310.176		149.215	119.508
1	1	16	4.70393	7844.31	5968.81	299.841	437.42	22.4898	1.88147	351.174		81.113	258.623
1	1	16	4.85568	7799.13	6039.07	382.076	518.925	5.13737	1.89902	405.016		20.1318	-250.294
1	1	16	5.00742	7771.63	6068.37	420.204	560.336	3.38072	1.91775	378.217		16.2542	-237.284
1	1	16	5.15916	7743.06	6141.22	498.275	633.707	-28.8602	1.93002	416.441		164.363	51.2089
1	1	16	5.3109	7706.04	6178.77	548.23	686.718	-30.2258	1.93762	403.77		243.412	-27.4348
1	1	16	5.46263	7664.44	6239.33	621.129	756.238	-45.3407	1.93627	531.151		52.87	-230.917
1	1	16	5.61438	7575.88	6282.64	703.091	847.913	-16.5628	1.93236	462.76		90.0714	-266.232
1	1	16	5.76611	7547.73	6318.23	748.25	896.677	-23.5013	1.93013	554.256		195.86	-171.099
1	1	16	5.91786	7465.58	6412.39	872.09	1016.12	-37.8825	1.92353	590.119		236.752	-4.69334
1	1	16	6.0696	7431.53	6460.44	930.973	1075.77	-50.9026	1.9215	587.957		32.2181	267.228
1	1	16	6.22134	7341.95	6541.15	1048.42	1194.55	-52.2947	1.91544	798.651		177.161	189.35
1	1	16	6.37308	7231.19	6601.87	1163.63	1318.14	-25.7778	1.91324	814.521		90.5705	202.59
1	1	17	0	8128.08	5879.27	0	179.145	-121.584	0.871799	-73.5405		97.7049	150.17
1	1	17	0.303497	8139.51	5859.3	23.0131	156.825	-116.647	1.09361	-19.6904		90.271	-205.683
1	1	17	0.455231	8131.16	5867.21	12.4425	170.181	-115.749	1.18012	-14.5726		245.296	-135.158
1	1	17	0.910461	8140.63	5843.94	37.4979	147.98	-107.196	1.41895	-36.5766		200.13	83.5364
1	1	17	1.06219	8183.49	5885.96	55.8173	147.98	-167.164	1.47199	29.1466		125.062	115.548
1	1	17	1.21393	8157.75	5870.47	30.9507	156.825	-137.678	1.51251	58.4477		168.818	174.972
1	1	17	1.36566	8159.29	5887.35	32.2379	165.717	-150.115	1.5419	-29.1466		76.649	201.862
1	1	17	1.5174	8184.5	5884.56	56.6687	147.98	-166.976	1.56287	103.787		63.7618	172.738
1	1	17	1.66916	8200.45	5965.48	112.559	197.216	-233.156	1.57971	207.296		161.751	127.292
1	1	17	1.82089	8180.84	5968.4	103.573	210.894	-220.673	1.59444	75.31		154.732	-49.5009
1	1	17	1.97263	8138.23	5945.32	66.8232	220.07	-173.71	1.61173	214.753		127.188	103.128
1	1	17	2.12436	8127.47	6011.97	132.697	276.064	-211.309	1.63232	153.405		127.286	126.103
1	1	17	2.27609	8116.83	5987.49	108.798	266.624	-186.792	1.70328	173.497		94.0575	-105.05
1	1	17	2.42786	8075.31	6040.36	169.515	328.72	-193.049	1.76004	252.601		129.43	-109.755
1	1	17	2.57959	8045.41	6029.78	171.72	343.288	-164.147	1.8055	226.339		239.841	-51.3109
1	1	17	2.73132	7975.06	6039.52	221.573	397.407	-120.405	1.83163	178.337		101.916	105.993
1	1	17	2.88306	7993.93	6059.75	224.869	397.407	-148.043	1.84571	82.1987		156.967	54.373
1	1	17	3.03482	7985.92	6083.08	248.488	422.354	-158.643	1.8547	282.149		157.972	-45.5895
1	1	17	3.18655	7954.44	6138.12	311.694	483.038	-174.99	1.85733	335.21		114.896	-257.809
1	1	17	3.33829	7923.45	6172.1	357.241	524.079	-177.165	1.85873	409.741		58.9405	167.208
1	1	17	3.49002	7849.14	6210.84	433.291	607.381	-152.694	1.86119	465.886		68.7565	-72.5143
1	1	17	3.64175	7804.71	6256.71	497.018	665.46	-154.731	1.86803	419.78		154.649	-145.072
1	1	17	3.79352	7755.83	6307.41	567.342	734.783	-157.624	1.88168	423.2		128.206	26.1909
1	1	17	3.94525	7719.72	6355.06	627.006	793.9	-167.495	1.90112	408.466		108.294	67.1217
1	1	17	4.09698	7670.55	6394.03	688.695	858.739	-162.469	1.92711	410.197		88.5048	168.912
1	1	17	4.24872	7615.97	6427.3	750.057	918.381	-149.922	1.94976	536.494		151.372	201.222
1	1	17	4.40045	7561.99	6523.08	857.289	1021.55	-184.561	1.95951	572.085		134.748	111.395
1	1	17	4.55222	7501.66	6565.5	929.145	1092.01	-176.023	1.97115	552.299		128.157	-28.8723
1	1	17	4.70395	7433.82	6637.59	1028.12	1189.17	-185.341	1.9652	640.342		138.543	114.132
1	1	18	0	8009.89	5758.59	0	170.181	47.0566	1.8282	164.382		145.029	101.078
1	1	18	0.303497	7971.84	5791.62	50.3829	220.07	52.832	1.89253	170.66		74.0896	-272.34
1	1	18	0.455231	7951.92	5807.08	75.5747	247.871	56.9102	1.92313	137.903		95.3515	-254.023
1	1	18	0.606964	7960.49	5836.63	92.3605	261.919	30.4489	1.9494	155.537		78.3382	139.454
1	1	18	0.758698	7942.41	5863.37	124.627	295.071	25.2699	1.96243	172.41		4.17047	221.078
1	1	18	0.910431	7946.3	5896.49	151.852	314.24	-1.54751	1.96627	207.146		71.9445	209.183
1	1	18	1.06219	7916.93	5929.38	194.443	357.939	-2.70178	1.96139	290.413		132.209	-12.0912
1	1	18	1.21393	7885.85	5955.76	232.935	402.38	2.79482	1.95349	261.911		-17.0429	-162.8
1	1	18	1.36566	7878.7	6002.83	277.238	437.42	-25.9723	1.94692	248.991		78.3147	-256.883
1	1	18	1.5174	7857.19	6034.18	315.064	477.94	-32.7751	1.94411	490.927		129.877	212.887
1	1	18	1.66916	7773	6107.81	421.982	586.416	-25.7858	1.94816	548.053		63.473	-221.267
1	1	18	1.82089	7746.24	6159.43	479.772	644.273	-44.1445	1.95365	436.003		48.7622	-132.061
1	1	18	1.97263	7694.42	6214.61	554.501	718.728	-48.0519	1.96017	475.304		201.586	-158.555
1	1	18	2.12436	7650.64	6270.33	625.25	788.511	-58.4488	1.96374	354.418		6.6452	31.5614
1	1	18	2.27609	7616.25	6292.25	663.134	826.282	-50.9499	1.97319	302.8		-7.57208	229.3
1	1	18	2.42786	7576.91	6326.57	714.192	880.41	-49.3567	1.97583	392.901		152.425	-118.556
1	1	18	2.57959	7532.36	6376.26	780.733	945.527	-55.8377	1.96959	375.636		237.867	-293.014
1	1	18	2.73132	7503.46	6415.7	829.611	994.403	-65.6347	1.96635	447.021		176.12	-179.935
1	1	18	2.88306	7421.57	6459.35	914.978	1081.18	-43.4951	1.95957	552.954		127.271	126.618
1	1	18	3.03482	7357.26	6510.98	996.002	1162.22	-39.714	1.9539	603.911		230.295	-41.2233
1	1	18	3.18655	7263.06	6553.25	1090.52	1264.47	-9.77345	1.95068	619.815		330.841	-104.217
1	1	18	3.33829	7186.01	6599.63	1177.34	1350.32	5.5956	1.95302	547.676		-52.9575	-326.366
1	1	18	3.49002	7125.01	6649.67	1255.8	1430.67	6.84568	1.95999	441.194		102.567	10.979
1	1	18	3.64175	7073.28	6673.67	1309.43	1484.2	22.0839	1.96903	299.854		159.458	147.119
1	1	18	3.79352	7043.72	6694.36	1345.05	1521.67	25.3322	1.9766	458.723		122.676	227.314
1	1	18	3.94525	6949.05	6742.07	1446.59	1623.43	50.0595	1.97391	565.01		325.391	-67.7178
1	1	18	4.09698	6888.34	6773.31	1512.46	1693.14	65.4199	1.96478	637.243		193.235	268.834
1	1	18	4.24872	6780.43	6839.6	1637.12	1816.81	84.7141	1.94473	710.056		50.3134	-57.4294
1	1	18	4.40045	6714.97	6903.66	1728.58	1908.61	78.6248	1.92177	570.631		8.94235	61.4029
1	1	18	4.55222	6666.75	6973.85	1811.32	1989.99	57.0356	1.89765	844.977		42.3506	194.946
1	1	18	4.70395	6522.57	7080.2	1989.66	2165.06	72.4767	1.86143	1153.8		-72.4806	109.577
1	1	19	0	7973.13	6001.92	0	372.673	-92.7939	1.69877	228.563		160.882	-136.515
1	1	19	0.151764	7954.56	6036.15	38.9522	407.361	-103.41	1.73468	81.4962		71.4335	-85.1161
1	1	19	0.303497	7984.23	6044.36	43.8733	397.407	-130.365	1.77844	-114.305		80.2036	89.2758
1	1	19	0.455231	7994.34	6020.53	28.2176	372.673	-120.984	1.79181	0		21.3435	136.029
1	1	19	0.606964	8007.41	6073.52	79.3874	397.407	-167.314	1.79735	81.4962		22.5064	222.61
1	1	19	0.758728	7985.27	6051.02	50.586	397.407	-135.75	1.80493	-16.3565		-50.7264	124.314
1	1	19	0.910461	7989.05	6045.31	46.2206	392.443	-134.455	1.81132	98.7299		31.7414	214.197
1	1	19	1.06219	7975.71	6078.89	77.0201	427.368	-148.433	1.82261	164.815		44.229	-139.919
1	1	19	1.21393	7977.04	6102.21	100.37	442.459	-165.741	1.83616	200.272		-34.33	-227.296
1	1	19	1.36566	7964.37	6161.86	160.184	488.144	-198.797	1.85201	218.054		43.4448	-227.772
1	1	19	1.51743	7951.31	6177.7	177.134	508.637	-200.779	1.86613	152.43		95.3828	-166.28
1	1	19	1.66916	7922.32	6185.88	190.853	534.406	-186.163	1.87559	290.807		141.432	-127.098
1	1	19	1.82089	7883.78	6237.29	251.768	596.887	-195.806	1.87559	275.12		175.008	-187.977
1	1	19	1.97263	7856.24	6235.86	261.522	617.896	-175.554	1.87559	121.33		157.91	-27.1483
1	1	19	2.12436	7871.49	6277.25	293.492	633.707	-215.876	1.87559	279.44		15.4406	249.722
1	1	19	2.27612	7821.87	6328.48	359.901	702.705	-218.408	1.89166	333.038		86.131	121.444
1	1	19	2.42786	7806.93	6355.86	391.027	734.783	-227.936	1.90377	389.413		138.995	-321.95
1	1	19	2.57959	7737.38	6415.86	476.368	820.879	-223.964	1.90797	533.482		91.2387	-291.806
1	1	19	2.73132	7667.95	6447.57	540.132	896.677	-200.035	1.91748	410.702		89.4255	-30.8312
1	1	19	2.88309	7660.86	6516.8	602.18	945.527	-246.272	1.93148	339.89		97.3493	-65.8475
1	1	19	3.03482	7613.4	6544.61	651.091	999.833	-234.982	1.94625	357.757		81.4236	-269.417
1	1	19	3.18655	7584.72	6596.28	710.019	1054.09	-254.248	1.96556	428.425		179.171	-203.686
1	1	19	3.33829	7524.16	6650.11	788.503	1129.85	-254.323	1.98154	409.601		219.168	-129.001
1	1	19	3.49002	7519.99	6714.24	844.242	1178.39	-299.764	1.99389	484.305		73.5963	-274.9
1	1	19	3.79352	7372.79	6816.33	1011.77	1350.32	-280.744	1.97965	566.47		103.472	-258.689
1	1	20	0	8218.15	5956.21	0	179.145	-239.988	1.13856	-176.273		185.736	81.0537
1	1	20	0.15174	8282.58	5979.61	68.5531	152.397	-303.467	1.03653	-131.683		185.736	-310.751
1	1	20	0.30348	8287.75	5966.06	70.2955	139.181	-298.261	0.93777	-72.3904		103.375	87.8747
1	1	20	0.45522	8300.08	5965.2	82.4217	130.428	-306.875	0.867856	-114.501		214.896	-274.748
1	1	20	0.60696	8303.27	5932.46	88.3696	104.432	-287.53	0.912491	-85.6579		132.645	-296.571
1	1	20	0.7587	8281.26	5912	77.0531	104.432	-257.489	0.972508	-14.1522		199.124	76.1673
1	1	20	0.91044	8324.44	5943.87	107.004	100.138	-310.95	1.00925	-98.3489		174.962	-358.983
1	1	20	1.06218	8343.94	5925.44	129.496	74.5856	-313.458	1.04093	-70.2477		85.3978	101.996
1	1	20	1.21392	8343.27	5926.87	128.518	78.8188	-313.891	1.05108	13.949		26.6344	228.042
1	1	20	1.36566	8344.43	5930.77	128.816	78.8188	-317.33	1.05319	-13.949		111.596	-312.555
1	1	20	1.5174	8350.73	5929.86	135.173	74.5856	-321.472	1.05289	27.9976		134.224	-208.294
1	1	20	1.66914	8321.99	5922.43	109.191	87.3155	-294.948	1.03851	126.758		109.478	-92.4068
1	1	20	1.82088	8290.58	5933.68	75.8495	113.054	-278.832	0.937502	56.4023		66.5051	333.375
1	1	20	1.97262	8326.78	5950.04	108.8	104.432	-316.777	0.897265	0		109.594	-49.0195
1	1	20	2.12436	8304.93	5944.32	87.5901	113.054	-296.626	0.871009	71.2915		185.803	305.702
1	1	20	2.2761	8313.2	5969.76	96.0093	126.068	-319.701	0.835714	0		99.7335	264.849
1	1	20	2.42784	8333.43	5966.21	115.712	113.054	-332.477	0.816217	0		210.178	-162.722
1	1	20	2.57958	8307.25	5964.19	89.452	126.068	-311.551	0.812489	100.57		203.578	284.779
1	1	20	2.73132	8302.46	5982.76	88.3889	143.575	-320.358	0.80127	189.721		61.6056	-167.275
1	1	20	2.88306	8233.53	5978.48	27.0635	183.645	-266.343	0.752384	-28.9181		104.301	168.733
1	1	20	3.0348	8299.45	5971.85	82.7871	134.799	-310.838	0.683385	-160.951		157.823	154.662
1	1	20	3.18654	8258.22	5935.05	45.3141	134.799	-255.577	0.630853	-14.4033		94.2148	-268.371
1	1	20	3.33828	8289.24	5957.02	71.0935	130.428	-293.35	0.583369	-28.7698		69.0502	235.722
1	1	20	3.49002	8329.12	5983.07	114.172	126.068	-340.443	0.564822	72.3903		135.769	-297.185
1	1	20	3.64176	8285.38	5979.26	71.0669	152.397	-305.31	0.540176	101.349		50.757	-192.197
1	1	20	3.7935	8264.89	5972.01	49.3422	156.825	-285.24	0.51729	-43.5467		148.832	149.967
1	1	20	3.94524	8283.83	5958.94	65.7413	139.181	-290.598	0.496138	-101.349		76.6908	289.583
1	1	20	4.09698	8311.74	5970.02	94.606	126.068	-318.792	0.547237	-43.2101		73.4713	-241.538
1	1	20	4.24872	8293.78	5950.22	75.8639	126.068	-292.207	0.551807	-71.2914		111.935	-326.639
1	1	20	4.40046	8340.27	5964.44	122.4	104.432	-336.428	0.546504	115.979		40.7331	21.521
1	1	20	4.5522	8285.37	5994.08	77.1488	161.265	-315.216	0.543561	261.013		134.045	-55.9657
1	1	20	4.70394	8242.1	5986.67	38.7483	183.645	-278.193	0.534379	44.1264		159.064	-212.198
1	1	20	4.85568	8259.59	5991.8	54.6218	174.657	-294.581	0.50687	29.7742		92.6683	209.008
1	1	20	5.00742	8239.15	5995.77	44.784	192.681	-282.147	0.458507	29.6159		184.178	-89.214
1	1	20	5.15916	8217.81	5964.86	8.65373	183.645	-245.546	0.443706	-23.7561		128.509	-223.276
1	1	20	5.76612	8219.1	5953.25	3.11319	174.657	-238.693	0.32619	0		19.6453	268.919
1	1	20	5.91786	8212.52	5962.16	8.19042	183.645	-239.823	0.294828	-174.435		83.1743	51.7137
1	1	20	6.0696	8250.6	5907.54	58.4942	121.719	-231.578	0.257397	-59.0727		-33.4138	238.835
1	1	20	6.22134	8212.46	5934.87	22.0866	165.717	-221.43	0.226835	72.0179		109.323	-317.914
1	1	20	6.37308	8231.17	5922.28	36.3432	143.575	-226.901	0.19738	-43.8916		98.7694	187.615
1	1	20	6.52482	8231.02	5931.07	28.2495	152.397	-232.668	0.166711	-14.4778		128.209	189.104
1	1	20	6.67656	8230.66	5915.93	42.1815	139.181	-222.283	0.129973	118.462		109.54	-311.311
1	1	20	6.98004	8226.27	6007.78	52.2087	206.323	-280.78	-0.031898	197.95		5.11848	245.217
1	1	20	7.13178	8209.13	6020.35	64.7742	229.292	-276.712	-0.107795	-59.8606		114.773	-243.935
1	1	20	7.28352	8245.99	5999.17	51.189	188.157	-289.492	-0.0651936	-194.778		80.4887	-124.622
1	1	20	7.43526	8224.83	5953.19	7.327	170.181	-242.895	-0.165649	-275.88		114.773	-199.627
1	1	20	7.587	8318.83	5942.33	101.636	104.432	-305.725	-0.275241	-433.297		39.7625	227.991
1	1	21	0	8198.4	5908.39	0	156.825	-193.246	0.0768061	29.2592		180.971	-154.009
1	1	21	0.151749	8198.37	5914.55	6.15829	161.265	-197.347	0.00538109	58.7563		85.2574	-182.79
1	1	21	0.303482	8194.67	5931.27	23.1812	174.657	-205.829	0.00538109	29.3778		92.5334	-244.594
1	1	21	0.455231	8204.92	5933.75	26.1925	170.181	-215.09	0.00538109	-29.4566		84.5331	-227.833
1	1	21	0.606964	8210	5935.8	29.7671	165.717	-220.241	0.00538109	-14.7085		167.958	30.5013
1	1	21	0.758713	8174.65	5902.52	24.4668	165.717	-171.689	0.00538109	73.9397		123.058	-95.3795
1	1	21	0.910446	8191.1	5945.46	37.7872	188.157	-212.75	0.00538109	0		124.754	-217.648
1	1	21	1.06218	8225.98	5948.78	48.9122	165.717	-240.789	0.00538109	-146.9		54.1427	176.258
1	1	21	1.21393	8193.12	5886.72	22.3006	143.575	-174.831	0.00538109	-14.6693		73.4737	165.285
1	1	21	1.36566	8250.55	5965.61	77.421	161.265	-270.302	0.00538109	102.417		180.651	125.939
1	1	21	1.51741	8242.6	5975.78	80.5998	174.657	-271.24	0.00538109	-58.2908		184.778	-204.913
1	1	21	1.66914	8166.39	5861.01	57.1803	143.575	-137.769	0.00538109	-87.9014		138.989	120.659
1	1	21	1.82089	8151.51	5852.98	72.5866	147.98	-121.339	0.00538109	58.2908		232.232	-218.249
1	1	21	1.97263	8224.53	5941.36	42.0752	161.265	-234.74	0.00538109	29.1451		114.613	137.891
1	1	21	2.12437	8240.65	5950.32	59.5283	156.825	-252.71	0.00538109	29.3778		-22.0789	-157.121
1	1	21	2.27611	8231.5	5957.33	59.082	170.181	-250.615	-0.0660439	88.0208		55.6988	-172.357
1	1	22	0	8073.1	6015.1	0	314.24	-173.987	1.28799	-157.751		147.209	203.256
1	1	22	0.151733	8077.65	5985.77	29.6813	290.304	-157.095	1.35739	-78.8754		74.4298	118.137
1	1	22	0.303467	8081.21	5989.35	26.9899	290.304	-162.141	1.38495	31.4507		117.975	136.362
1	1	22	0.4552	8075.4	5996.3	18.9335	299.848	-162.705	1.40099	-31.3158		-40.9752	-176.544
1	1	22	0.606934	8104.69	6000.88	34.6427	280.801	-187.132	1.35702	-93.9358		148.275	151.399
1	1	22	0.758698	8107.54	5989	43.2131	271.339	-181.055	1.24188	-15.6051		206.193	148.574
1	1	22	0.910431	8109.57	5993.11	42.5903	276.064	-185.356	1.15922	0		18.8964	-218.878
1	1	22	1.06216	8106.46	5986.44	43.9781	271.339	-178.514	1.15922	0		318.251	-11.4413
1	1	22	1.2139	8105.04	5988.89	41.3203	276.064	-179.169	1.15922	-61.932		320.908	-23.1424
1	1	22	1.36566	8113.34	5965.67	63.7322	252.543	-169.326	1.15922	-46.6071		85.0599	151.421
1	1	22	1.5174	8117.06	5979.62	56.4894	261.919	-181.586	1.15922	-30.7554		87.7059	163.097
1	1	22	1.66913	8120.12	5958.51	73.5743	243.209	-169.4	1.15922	-137.903		-10.6699	-160.778
1	1	22	1.82086	8129.93	5938.41	95.4536	220.07	-162.931	1.15922	-15.3234		80.765	-227.217
1	1	22	1.9726	8124.02	5953.16	80.1857	238.559	-168.623	1.15922	30.3856		102.417	-171.28
1	1	22	2.12436	8106.02	5928.66	92.492	229.292	-138.765	1.15922	-60.9195		147.87	-61.8307
1	1	22	2.27609	8102.82	5909.55	109.646	220.07	-123.426	1.13776	15.2501		98.7522	-69.7627
1	1	22	2.42783	8105.54	5931.75	89.4336	233.92	-140.503	1.07996	30.3887		34.4193	135.725
1	1	22	2.57956	8126.02	5946.68	86.4969	229.292	-165.67	0.989927	76.7895		222.966	-18.976
1	1	22	2.73132	8106.45	5969.41	56.5682	257.226	-166.863	0.836864	169.716		142.657	-145.081
1	1	22	2.88306	8091.23	5984.81	35.2995	280.801	-166.307	0.664739	0		34.7497	211.657
1	1	22	3.03479	8115.48	5971.8	60.5916	257.226	-175.089	0.663271	-155.371		158.999	137.247
1	1	23	0	8031.43	5961.62	0	304.635	-106.937	0.879709	-374.109		59.871	25.8566
1	1	23	0.151733	8086.27	5933.22	61.754	247.871	-127.398	0.641041	-323.964		217.362	164.749
1	1	23	0.303467	8064.1	5853.91	112.554	206.323	-57.2681	0.58081	-211.641		70.2471	124.372
1	1	23	0.4552	8036.91	5801.72	159.987	183.645	-2.20646	0.692178	-15.0224		76.9341	-4.84462
1	1	23	0.606964	8014.46	5807.35	155.2	201.764	11.0321	0.751355	74.7238		141.204	-134.633
1	1	23	0.758698	8017.88	5815.41	146.834	206.323	3.11266	0.793937	-14.9854		245.631	-184.526
1	1	23	0.910431	8034.46	5819.47	142.177	197.216	-12.3204	0.836083	-44.9558		137.716	175.015
1	1	23	1.06216	8029.79	5807.85	153.773	192.681	-1.54677	0.880616	-118.456		58.7412	145.931
1	1	23	1.21393	8067.86	5798.88	166.767	161.265	-22.9685	0.928265	-103.511		107.771	-30.9653
1	1	23	1.36566	8075.7	5803.3	164.389	161.265	-31.7786	0.968011	208.953		450.216	-81.633
1	1	23	1.5174	8047.56	5865.51	97.4501	224.676	-52.9493	1.02385	208.953		53.0608	-44.468
1	1	23	1.66913	8035.02	5857.4	104.276	224.676	-38.2969	1.06825	0		108.796	-154.63
1	1	23	1.82086	8030.52	5848.55	113.067	224.676	-28.9547	1.09359	0		65.8806	-143.161
1	1	23	1.97263	8030.94	5849.44	112.178	224.676	-29.8467	1.10384	0		109.583	-215.462
1	1	23	2.12436	8029.03	5846.83	114.811	224.676	-26.7079	1.09336	45.7499		60.9079	-35.1447
1	1	23	2.27609	8029.13	5870.2	91.4444	238.559	-42.6588	1.07947	45.7499		36.8096	186.33
1	1	23	2.42783	8019.33	5860.13	102.206	238.559	-28.602	1.12784	46.0742		88.4451	-63.7166
1	1	23	2.57959	8015.29	5876.18	86.9418	252.543	-36.6132	1.17918	61.5042		136.959	135.974
1	1	23	2.73132	8036.47	5900.88	60.9444	257.226	-68.9265	1.19192	124.433		161.236	-62.9681
1	1	23	2.88306	8007.78	5919.93	47.924	290.304	-61.0942	1.21046	77.6855		190.834	0.270977
1	1	23	3.03479	8016.46	5916.36	47.6687	280.801	-64.9591	1.23082	15.7086		129.065	-156.212
1	1	23	3.18652	8010.4	5931.11	37.0551	295.071	-70.6987	1.24658	47.0196		229.751	-201.955
1	1	23	3.33829	8081.84	5999.73	63.2001	295.071	-169.757	1.25336	-78.1952		113.305	141.508
1	1	23	3.49002	7976.34	5862.86	113.081	271.339	1.15331	1.24534	-15.7086		138.563	118.578
1	1	23	3.64175	8037.62	5950.39	12.8185	290.304	-103.719	1.23195	31.1787		18.2626	-145.058
1	1	23	3.79349	7978.12	5881.25	96.4451	280.801	-13.1186	1.16188	31.4507		46.826	-27.3877
1	1	23	3.94522	7997.58	5923.17	51.2262	299.848	-55.9147	1.06318	-15.6051		84.8433	-15.5773
1	1	23	4.09698	7991.75	5882.61	88.415	276.064	-23.8659	0.951691	-62.7602		478.336	-94.8325
1	1	23	4.24872	8056.33	5952.82	26.4078	280.801	-118.972	0.809042	-123.589		69.4595	204.465
1	1	23	4.40045	7995.88	5837.05	129.543	238.559	4.29888	0.671425	-278.392		150.302	84.5945
1	1	24	0	7821.42	5991.3	0	30.5841	278.921	0.879709	184.252		188.932	-177.307
1	1	24	0.151741	7818.9	6027.11	35.8997	58.5427	255.509	0.641041	61.2696		146.383	131.542
1	1	24	0.303482	7808.25	6005.16	19.1169	49.1783	278.537	0.58081	-192.903		53.5875	177.211
1	1	24	0.455223	7835.11	5964.89	29.7476	0	287.686	0.692178	-91.6823		120.09	-170.253
1	1	24	0.606956	7828.31	5988.45	7.46009	21.3551	276.018	0.751355	40.1088		80.4612	98.0788
1	1	24	0.758698	7829.42	5977.2	16.2121	12.172	283.122	0.793937	-80.3511		144.623	-198.633
1	1	24	0.910439	7840.47	5964.02	33.2808	-3.03002	284.47	0.836083	0		74.6347	163.72
1	1	24	1.06218	7831.07	5979.08	15.5684	12.172	280.63	0.880616	-69.4048		228.923	131.607
1	1	24	1.21392	7865.22	5959.99	53.8369	-24.0931	269.579	0.928265	50.516		177.3	-54.6076
1	1	24	1.36566	7853.53	6021.62	44.1587	27.5027	234.773	0.968011	340.025		229.039	-120.142
1	1	25	0	8135.18	6360.12	0	71.0975	-203.579	1.37812	83.2512		-29.0591	-198.858
1	1	25	0.151741	8144.51	6388.92	30.2715	83.7301	-230.53	1.42325	31.1953		98.5916	-178.269
1	1	25	0.303482	8137.8	6377.07	17.1515	80.5647	-217.404	1.47886	-41.6256		51.6481	203.749
1	1	25	0.455223	8147.37	6373.3	17.9544	71.0975	-221.518	1.52406	-10.4147		79.7122	143.222
1	1	25	0.606956	8135.45	6368.56	8.44393	77.4041	-209.736	1.54256	-41.3701		72.1563	-187.326
1	1	25	0.758698	8177.09	6385.26	48.8728	58.5427	-251.018	1.54151	-72.4518		100.342	-193.896
1	1	25	0.910439	8189.26	6389.89	61.7348	55.4163	-262.918	1.53138	0		242.409	83.503
1	1	25	1.06218	8193.69	6399.08	70.2927	58.5427	-272.534	1.52209	41.3044		96.5746	-173.71
1	1	25	1.21392	8190.71	6412.91	76.6187	67.9514	-280.177	1.52346	135.383		49.8646	179.516
1	1	25	1.36566	8160.15	6425.61	70.0879	99.6289	-267.549	1.5416	199.657		106.046	77.5556
1	1	25	1.5174	8123.69	6432.28	73.0696	128.544	-246.586	1.56645	159.48		108.889	-95.7606
1	1	25	1.66914	8082.17	6419.37	79.5015	148.028	-208.225	1.59667	139.786		67.1596	-155.06
1	1	25	1.82088	8008.13	6375.36	127.964	170.965	-124.944	1.62849	162.831		54.5318	-160.592
1	1	25	1.97262	7990.8	6397.86	149.227	197.443	-128.925	1.65873	142.239		87.8544	175.89
1	1	25	2.12436	7978.99	6408.04	163.371	214.132	-128.003	1.68406	-87.2476		113.601	-181.713
1	1	25	2.2761	7978.69	6348.81	156.893	170.965	-85.381	1.70591	122.197		86.2702	-194.833
1	1	25	2.42784	7956.9	6443.13	196.654	251.217	-137.886	1.72419	343.044		62.4127	-20.8657
1	1	25	2.57958	7916.65	6434.39	230.809	275.073	-103.717	1.73536	283.643		177.864	-145.329
1	1	25	2.73132	7875.06	6483.72	287.988	337.297	-110.864	1.74224	528.159		151.333	-98.5034
1	1	25	3.49002	7589.32	6800.99	701.655	755.929	-156.673	1.92497	519.097		79.8999	-202.234
1	1	25	3.64176	7533.17	6819.1	757.017	809.903	-134.261	1.96899	344.847		39.5038	237.056
1	1	25	3.7935	7492.2	6853.35	810.367	860.584	-134.273	2.0075	322.833		107.896	-115.592
1	1	25	3.94524	7460.92	6888.62	856.699	907.877	-141.477	2.03362	313.389		133.151	-102.414
1	1	25	4.09698	7437.61	6938.63	906.246	955.689	-165.351	2.04526	464.619		245.563	-181.829
1	1	25	4.24872	7377.03	7008.43	997.539	1048.88	-181.366	2.03877	614.126		23.3397	-200.562
1	1	26	0	8082.33	6364.96	0	109.225	-169.669	0.915956	63.5159		113.322	-183.915
1	1	26	0.151749	8118.31	6413.77	60.6336	118.864	-229.647	0.725412	138.612		147.631	-164.987
1	1	26	0.303482	8082.77	6424.78	59.8175	151.292	-212.501	0.642104	139.2		75.468	-260.735
1	1	26	0.455231	8056.43	6412.31	53.9679	161.108	-185.144	0.664847	53.9855		44.8932	-237.313
1	1	26	0.606964	8042.5	6405.69	56.9681	167.675	-170.667	0.727714	-107.303		29.0407	-181.139
1	1	26	0.758713	8073.68	6380.21	17.5266	128.544	-174.401	0.814499	-75.4762		65.8245	-25.0247
1	1	26	0.910446	8061.87	6393.51	35.1262	144.77	-175.563	0.901588	139.789		144.421	-117.96
1	1	26	1.06218	8059.51	6428.37	67.3904	170.965	-198.761	0.98443	140.74		116.601	-199.966
1	1	26	1.21393	8029	6422.01	78.0944	187.481	-172.887	1.05301	-54.0589		93.4874	-182.36
1	1	26	1.36566	8068.81	6414.77	51.6152	154.559	-195.579	1.10684	-140.74		65.8375	-222.502
1	1	26	1.51741	8074.7	6409.05	44.745	144.77	-195.638	1.15321	-32.2584		313.34	146.383
1	1	26	1.66914	8070.74	6404.02	40.7424	144.77	-189.269	1.19265	86.3172		198.754	-77.7141
1	1	26	1.82089	8048.87	6419.14	63.6787	170.965	-184.727	1.23118	129.826
1	1	26	1.97263	8048.19	6439.28	81.7823	184.169	-198.65	1.26872	153.287
1	1	26	2.12436	8021.13	6456.61	110.207	217.483	-192.201	1.30562	550.679
1	1	26	2.27611	7923.49	6552.23	245.566	351.291	-193.953	1.3711	167.24
1	1	26	2.42784	7972.13	6484.4	162.515	268.237	-178.212	1.4682	-34.6003
1	1	26	2.57959	7900.65	6512.34	233.94	340.79	-149.252	1.57328	239.069
1	1	26	2.73132	7911.64	6525.72	234.471	340.79	-166.516	1.65887	150.708
1	1	26	2.88307	7871.85	6550.54	280.609	386.527	-157.437	1.72559	327.016
1	1	26	3.03481	7808.04	6562.19	337.838	440.034	-122.644	1.75967	391.099
1	1	26	3.18654	7770.21	6618.02	401.826	505.213	-138.388	1.78548	359.766
1	1	26	3.33829	7706.26	6615.01	451.61	549.216	-93.3621	1.80391	205.814
1	1	26	3.49002	7689.81	6626.23	471.522	567.674	-90.774	1.8223	492.721
1	1	26	3.64177	7593.26	6713.24	600.405	698.748	-92.5976	1.84541	670.93
1	1	26	3.7935	7525.27	6752.09	678.371	771.289	-77.9686	1.87078	494.562
1	1	26	3.94525	7477.35	6811.14	751.717	848.838	-92.3328	1.90133	476.208
1	1	26	4.09698	7431.75	6864.23	820.071	915.809	-104.101	1.93101	378.532
1	1	26	4.24872	7390.25	6887.81	867.38	963.71	-96.0334	1.96006	424.975
1	1	26	4.40047	7317.98	6927.8	949.222	1044.78	-81.5485	1.98761	348.321
1	1	26	4.5522	7315.92	6966.4	974.225	1069.42	-110.3	2.00998	231.332
1	1	26	4.70395	7286.86	7005.04	1021.02	1114.99	-122.293	2.01618	469.832
1	1	26	4.85568	7226.04	7085.43	1119.07	1212.01	-147.425	1.99845	561.257
1	1	26	5.00743	7157.79	7118.35	1192.64	1285.32	-131.093	1.98003	483.121
1	1	27	0	8009.15	6120.87	0	-9.07438	54.2187	1.27855	-79.2468
1	1	27	0.151749	8031.78	6127.23	23.5066	-21.1	33.574	1.3703	9.94972
1	1	27	0.303482	8024.87	6142.59	26.806	-6.05482	27.7839	1.41945	-49.1401
1	1	27	0.455215	8055.02	6131.95	47.1891	-36.0124	13.7044	1.46353	0
1	1	27	0.606964	8036.31	6154.35	43.1109	-6.05482	11.3921	1.50854	158.772
1	1	27	0.758698	8036.68	6178.62	63.9731	12.172	-5.90777	1.54268	60.0589
1	1	27	0.910446	8014.66	6156.42	35.9767	12.172	25.3948	1.57905	-40.1078
1	1	27	1.06218	8020.15	6146.06	27.4863	0	28.722	1.60511	40.647
1	1	27	1.82088	7960.14	6154.39	59.3801	49.1783	65.6121	1.65833	54.0156
1	1	27	1.97263	7956.29	6150.98	60.8318	49.1783	70.7383	1.66078	41.1746
1	1	27	2.12436	7922.4	6133.91	87.725	61.6741	106.817	1.67049	93.0065
1	1	27	2.27611	7908.25	6143.97	103.513	77.4041	109.739	1.71102	146.129
1	1	27	2.42784	7909.15	6185.81	119.239	106.022	79.4922	1.74362	157.87
1	1	27	2.57957	7906.89	6209.68	135.438	125.313	64.1338	1.77715	116.954
1	1	27	2.73132	7892.97	6215.84	150.057	141.515	69.5544	1.80697	139.589
1	1	27	2.88306	7860.5	6221.93	179.747	167.675	87.9665	1.8278	86.1992
1	1	27	3.03481	7879.35	6243.13	178.307	167.675	59.6522	1.84119	175.174
1	1	27	3.18654	7888.16	6323.89	236.333	220.837	-4.62169	1.84718	275.277
1	1	27	3.33829	7862.71	6341.17	264.529	251.217	1.86957	1.85225	167.442
1	1	27	3.49002	7831.45	6341.73	283.468	271.653	22.1579	1.85099	341.327
1	1	27	3.64175	7788.02	6413.88	367.092	354.798	1.0444	1.84922	531.177
1	1	27	3.7935	7714.39	6450.85	442.456	432.856	22.7074	1.85785	543.805
1	1	27	3.94524	7658.4	6519.67	531.102	519.833	9.60869	1.87477	407.717
1	1	27	4.09698	7626.48	6537.62	565.793	556.59	17.5085	1.89763	194.241
1	1	27	4.24872	7608.23	6552.93	589.421	578.782	18.304	1.91814	195.711
1	1	27	4.40047	7576.75	6570.68	623.938	615.985	25.764	1.93055	370.334
1	1	27	4.5522	7525.84	6623.7	697.444	691.171	19.3302	1.93606	398.104
1	1	27	4.70393	7481.38	6641.7	741.487	736.797	34.6179	1.9339	200.754
1	1	27	4.85568	7469.55	6651.64	756.887	752.097	34.7186	1.91944	228.122
1	1	27	5.00742	7432.45	6691.73	811.461	806.028	28.0731	1.89473	435.185
1	1	27	5.15916	7375.33	6748.79	892.198	884.168	20.8892	1.86812	374.826
1	1	27	5.3109	7364.36	6791.85	930.578	919.781	-5.65357	1.85278	381.664
1	1	27	5.46265	7300.37	6840.33	1009.95	999.996	-2.96869	1.83557	643.22
1	1	27	5.61438	7205.11	6904.62	1122.83	1114.99	7.2974	1.80767	757.847
1	1	28	0	8065.84	6428.94	0	164.39	-203.612	0.532398	-129.306
1	1	28	0.151733	8089.6	6421.35	24.9368	144.77	-214.851	0.560997	43.391
1	1	28	0.303497	8044.34	6422.57	22.4283	177.559	-184.006	0.578392	108.037
1	1	28	0.455231	8054.89	6436.25	13.1686	177.559	-201.166	0.60345	-182.797
1	1	28	0.606964	8107.27	6408.96	45.9947	122.086	-218.467	0.281105	-182.797
1	1	28	0.758698	8106.83	6406.16	46.887	122.086	-216.16	0.329007	31.9446
1	1	28	0.910431	8111.98	6425.24	46.2881	131.78	-233.349	0.408679	10.6319
1	1	28	1.06219	8100.18	6404.63	42.072	125.313	-210.393	0.50752	21.3699
1	1	28	1.21393	8100.31	6421.21	35.3211	138.266	-222.281	0.589562	21.3116
1	1	28	1.36566	8106.34	6420.48	41.3693	131.78	-225.994	0.655661	0
1	1	28	1.5174	8104.66	6426.11	38.9198	138.266	-228.817	0.71414	-84.8796
1	1	28	1.66913	8104.01	6379.9	62.1398	106.022	-195.542	0.775706	-63.9279
1	1	28	1.82089	8097.22	6394.34	46.7077	118.864	-201.01	0.816201	42.3131
1	1	28	1.97263	8108.3	6404.49	48.9951	118.864	-216.014	0.835836	42.5623
1	1	28	2.12436	8098.64	6410.68	37.532	131.78	-213.612	0.823347	96.1049
1	1	28	2.27609	8087.6	6424.33	22.2389	148.028	-215.574	0.815469	21.3699
1	1	28	2.42786	8096.11	6417.27	32.4409	138.266	-216.523	0.815296	-10.7374
1	1	28	2.57959	8093.33	6425.56	27.6898	144.77	-220.463	0.832864	21.4321
1	1	28	2.73132	8083.33	6417.94	20.6638	144.77	-208.025	0.856898	64.653
1	1	28	2.88306	8074.03	6433.41	9.3306	164.39	-212.535	1.00006	64.653
1	1	28	3.03479	8069.45	6428.33	3.66111	164.39	-205.699	1.03824	32.5214
1	1	28	3.18655	8063.98	6439.01	10.246	174.26	-209.492	1.05762	0
1	1	28	3.33829	8071.48	6434.55	7.95186	164.39	-211.562	1.06602	-75.6859
1	1	28	3.49002	8083.39	6425.67	17.8495	151.292	-213.571	1.07001	-21.61
1	1	28	3.64175	8082.21	6434.09	17.1525	157.832	-218.743	1.07041	43.1612
1	1	28	3.79349	8080.57	6439.49	18.1097	164.39	-221.448	1.07871	64.9988
1	1	28	3.94525	8075.61	6454.01	26.9079	177.559	-228.353	1.08599	54.2749
1	1	28	4.09698	8050.65	6435.61	16.596	180.862	-197.734	1.10306	0
1	1	28	4.24872	8062.29	6444.44	15.906	177.559	-212.201	1.13179	10.8994
1	1	28	4.40045	8044.67	6433.63	21.6897	184.169	-192.145	1.18327	54.5632
1	1	28	4.55222	8036.84	6440.72	31.3063	194.118	-191.753	1.25178	0
1	1	28	4.70395	8046.56	6435.15	20.2625	184.169	-194.547	1.31167	-32.7842
1	1	28	4.85568	8042.47	6433.74	23.8667	184.169	-190.686	1.35105	54.7115
1	1	28	5.00742	8035.53	6449.17	36.4415	200.773	-196.888	1.38596	54.7115
1	1	28	5.15915	8023.94	6435.98	42.4941	200.773	-179.352	1.42434	21.9814
1	1	28	5.31091	8021.31	6442.76	46.6294	207.444	-182.385	1.47018	66.1121
1	1	28	5.46265	8002.82	6444.93	65.02	220.837	-171.067	1.51533	22.0397
1	1	28	5.61438	7996.75	6427.84	69.1006	214.132	-154.57	1.55117	44.3561
1	1	28	5.76611	7989.41	6448.23	78.8288	234.298	-164.123	1.59322	122.191
1	1	28	5.91788	7956.59	6442.23	110.055	251.217	-137.024	1.64041	33.407
1	1	28	6.06961	7968.77	6444.08	98.2447	244.437	-146.799	1.67627	56.086
1	1	28	6.22134	7941.48	6448.53	125.899	268.237	-131.103	1.70407	191.579
1	1	28	6.37308	7912.73	6473.23	159.389	302.575	-129.138	1.73479	273.683
1	1	28	6.52481	7867.49	6495.22	209.134	351.291	-114.049	1.76316	264.953
1	1	28	6.67657	7839.4	6514.29	241.991	382.987	-108.803	1.79366	327.958
1	1	28	6.82831	7785.88	6553.06	306.244	450.825	-100.928	1.81956	499.276
1	1	28	6.98004	7710.09	6597.48	393.66	534.501	-82.8609	1.84349	409.439
1	1	28	7.13177	7685.01	6630.1	430.692	575.076	-90.4749	1.86855	280.819
1	1	28	7.28351	7634.44	6640.66	480.555	619.72	-64.8894	1.88784	345.147
1	1	28	7.43527	7595.25	6690.53	538.41	679.827	-76.7033	1.90154	550.175
1	1	28	7.58701	7494.36	6739.1	650.225	786.697	-48.0879	1.91212	699.35
1	1	28	7.73874	7413.84	6806.58	753.468	892.057	-48.2404	1.9227	386.269
1	1	28	7.89047	7405.82	6815.62	764.951	903.917	-50.1079	1.92696	249.327
1	1	28	8.04224	7357.4	6857.02	827.732	967.727	-51.3952	1.92622	464.138
1	1	28	8.19397	7302.6	6908.82	901.567	1044.78	-57.1281	1.92305	457.829
1	1	28	8.3457	7260.78	6957.79	963.229	1106.66	-69.1057	1.91955	272.596
1	1	28	8.49744	7232.27	6956.95	986.729	1127.51	-50.6482	1.9136	646.242
1	1	28	8.64917	7124.35	7107.32	1160.44	1302.78	-101.809	1.90189	883.947
1	1	28	8.80093	7050.58	7164.2	1253.54	1395.78	-101.294	1.89618	666.278
1	1	28	8.95267	6987.91	7255.47	1358.34	1504.99	-135.083	1.89876	652.471
1	1	28	9.1044	6906.14	7298.5	1449.5	1593.78	-119.238	1.91016	754.055
1	1	28	9.40787	6750.64	7514.43	1705.3	1848.24	-196.055	1.94334	715.945
1	1	28	9.55963	6696.1	7562.77	1778.13	1919.7	-201.361	1.97375	648.264
1	1	28	9.71136	6570.8	7607.39	1903.65	2044.98	-160.843	2.00043	694.06
1	1	28	9.8631	6500.6	7650.92	1985.76	2130.33	-152.91	2.01337	562.482
1	1	29	0	7790.37	6072.78	0	112.433	243.391	1.35054	-63.3371
1	1	29	0.151733	7770.96	6042.76	35.7461	102.823	278.365	1.43396	74.4303
1	1	29	0.303467	7734.23	6047.47	61.5844	135.02	300.884	1.513	-10.5241
1	1	29	0.455231	7762.4	6030.09	51.039	99.6289	293.387	1.59375	-53.2354
1	1	29	0.606964	7745.77	6036.45	57.5195	118.864	300.591	1.65898	95.2821
1	1	29	0.758698	7750.51	6054.29	43.943	128.544	284.589	1.71632	106.858
1	1	29	0.910431	7746.72	6081.14	44.4419	151.292	268.145	1.75973	21.3419
1	1	29	1.06216	7760.9	6073.95	29.4941	135.02	263.3	1.79129	43.1568
1	1	29	1.21393	7723.8	6079.65	66.9239	164.39	285.274	1.81409	75.1611
1	1	29	1.36566	7737.41	6080.65	53.544	157.832	275.027	1.82889	197.078
1	1	29	1.5174	7697.73	6134.47	111.305	224.196	264.198	1.83934	341.339
1	1	29	1.66913	7698.67	6187.89	147.173	261.417	225.083	1.84505	432.989
1	1	29	2.12436	7561.55	6364.39	370.676	487.005	189.672	1.85767	486.312
1	1	29	2.27609	7506	6402.26	435.236	556.59	198.719	1.89562	363.614
1	1	29	2.42783	7487	6441.34	477.362	597.35	182.131	1.92285	368.756
1	1	29	2.57959	7438	6489.81	545.974	668.507	177.972	1.94162	472.055
1	1	29	2.73132	7403.16	6556.33	619.485	740.617	150.297	1.9515	376.757
1	1	29	2.88306	7361.09	6572.87	659.073	782.84	164.92	1.95376	421.179
1	1	29	3.03479	7291.42	6623.76	743.323	868.431	170.658	1.94997	530.028
1	1	29	3.18652	7244.02	6680.14	816.94	943.686	157.311	1.94412	406.836
1	1	29	3.33829	7205.41	6710.57	865.421	991.905	158.151	1.93793	468.679
1	1	29	3.49002	7131.46	6761.26	952.98	1085.93	165.153	1.93207	641.112
1	1	29	3.64175	7047.3	6816.45	1051.29	1186.46	174.43	1.92873	700.158
1	1	29	3.79349	6944.52	6864.99	1158.91	1298.4	199.88	1.92685	719.278
1	1	29	3.94525	6861.4	6933.46	1266.4	1404.76	196.995	1.92956	756.999
1	1	29	4.09698	6751.99	6993.01	1387.47	1528.15	216.86	1.9337	795.543
1	1	29	4.24872	6648.75	7051.94	1504.01	1646.18	233.102	1.93876	839.749
1	1	29	4.40045	6528.33	7113.96	1636.1	1782.99	257.105	1.94563	1003.48
1	1	29	4.55219	6408.79	7234.1	1804.84	1950.7	234.229	1.95425	968.159
1	1	29	4.70395	6301.69	7301.62	1930.34	2076.82	245.488	1.96842	769.926
1	1	29	4.85568	6220.99	7371.75	2037.22	2184.37	238.607	1.98415	708.832
1	1	30	0	7928.71	6146.9	0	64.8103	93.1822	1.64501	20.7017
1	1	30	0.151733	7909.3	6131.15	24.9892	67.9514	118.041	1.6821	-20.6533
1	1	30	0.303467	7920.3	6127.61	21.0444	58.5427	112.753	1.72929	-41.2387
1	1	30	0.606964	7926.46	6122.26	24.7381	49.1783	112.14	1.68121	-34.2299
1	1	30	0.758698	7939.34	6125.38	23.9996	42.9602	100.798	1.68121	72.2292
1	1	30	0.910431	7917.3	6144.06	11.7561	71.0975	103.264	1.68121	96.5292
1	1	30	1.2139	7937.86	6185.87	40.0337	86.9003	59.175	1.68121	126.192
1	1	30	1.36566	7919.36	6226.95	80.5962	128.544	43.0936	1.68121	266.147
1	1	30	1.5174	7929.86	6293.4	146.508	167.675	-11.6327	1.68121	282.035
1	1	30	1.66913	7904.39	6331.04	185.746	214.132	-20.8404	1.68121	131.048
1	1	30	1.82086	7927.24	6348.17	201.279	207.444	-48.9924	1.68121	111.026
1	1	30	1.9726	7877.94	6354.4	213.627	247.825	-19.1975	1.68121	245.41
1	1	30	2.12436	7845.38	6372.31	240.324	281.925	-9.75036	1.68121	329.367
1	1	30	2.27609	7775.6	6389.39	286.783	347.787	26.056	1.69025	368.053
1	1	30	2.42783	7757.85	6437.73	337.307	393.617	3.18005	1.68061	724.583
1	1	30	2.57956	7574.34	6493.03	495.366	567.674	85.504	1.60908	720.389
1	1	30	2.73132	7536.6	6519	540.566	612.253	91.0819	1.61013	293.742
1	1	31	0	8062.18	6413.8	0	157.832	-190.234	1.41111	239.148
1	1	31	0.151733	8030.94	6433.21	36.7809	194.118	-182.255	1.49529	119.574
1	1	31	0.303467	8027.9	6430.9	38.3062	194.118	-178.476	1.54591	21.9272
1	1	31	0.4552	8024.24	6437.19	44.572	200.773	-180.431	1.58317	-76.2878
1	1	31	0.606964	8060.68	6432.58	18.8355	170.965	-202.591	1.60747	55.0586
1	1	31	0.758698	8015.14	6450.55	59.6969	217.483	-183.678	1.63417	120.206
1	1	31	0.910431	8028.94	6451.23	50.0576	207.444	-193.767	1.66464	-44.0793
1	1	31	1.06216	8027.62	6445.3	46.7624	204.106	-188.599	1.69524	33.0804
1	1	31	1.2139	8016.34	6453.46	60.6153	217.483	-186.603	1.72602	144.05
1	1	31	1.36566	7990.99	6472.11	92.0231	247.825	-182.402	1.75418	189.756
1	1	31	1.5174	7953.24	6470.53	122.824	275.073	-155.128	1.78062	123.678
1	1	31	1.66913	7942.68	6477.43	135.385	285.357	-152.816	1.80141	102.011
1	1	31	1.82086	7929.87	6496.12	155.826	306.03	-157.537	1.81577	182.666
1	1	31	1.9726	7896.39	6508.66	191.014	340.79	-143.643	1.82504	276.906
1	1	31	2.12436	7851.94	6534.29	242.317	390.07	-131.974	1.83105	303.349
1	1	31	2.27609	7807.6	6552.52	289.922	432.856	-115.221	1.86391	355.394
1	1	31	2.42783	7758.96	6598.11	354.837	497.921	-116.081	1.88653	371.3
1	1	31	2.57956	7710.34	6616	405.807	545.533	-96.8267	1.9064	425.959
1	1	31	2.73132	7639.5	6657.09	487.698	627.198	-80.5789	1.92532	504.831
1	1	31	2.88306	7585.76	6704.79	558.256	698.748	-81.3043	1.94617	436.84
1	1	31	3.03479	7531.17	6737.79	622.052	759.765	-70.8613	1.96392	417.476
1	1	31	3.18652	7480.49	6780.39	687.568	825.438	-70.7387	1.97634	358.085
1	1	31	3.33826	7433.1	6789.66	732.808	868.431	-47.5194	1.98424	389.619
1	1	31	3.49002	7381.68	6848.83	807.672	943.686	-60.4246	1.98691	380.23
1	1	31	3.64175	7359.92	6882.44	844.272	983.83	-72.7112	1.98578	455.104
1	1	31	3.79349	7286.46	6953.6	945.053	1081.8	-81.889	1.98142	623.586
1	1	31	4.70392	6875.98	7347.5	1509.59	1646.18	-139.721	1.99873	646.107
1	1	31	4.85568	6780.8	7420.23	1629.37	1768.09	-139.557	2.00161	566.079
1	1	31	5.00742	6744.53	7456.15	1680.09	1817.98	-146.047	2.00155	448.815
1	1	31	5.15915	6674.86	7505.85	1765.57	1904.29	-143.24	1.99938	609.17
1	1	31	5.31088	6598.23	7573.32	1867.52	2002.85	-150.383	1.99692	586.093
1	1	31	5.46262	6543.67	7625.92	1942.96	2082.15	-159.137	1.99408	616.02
1	1	31	5.61438	6435.85	7667.89	2053.7	2189.81	-127.186	1.99127	679.835
1	1	31	5.76611	6348.63	7714.88	2151.53	2288.48	-111.769	1.98935	563.187
1	1	31	5.91785	6284.14	7751.19	2224.87	2360.72	-101.65	1.98921	422.921
1	1	31	6.06958	6241.29	7785.72	2279.87	2416.82	-103.217	1.99027	502.401
1	1	31	6.22134	6186.43	7869.05	2374.07	2513.19	-136.413	1.99164	582.012
1	1	31	6.37308	6102.86	7894.7	2456.01	2593.46	-106.301	1.99237	493.174
1	1	31	6.52481	6046.68	7933.17	2524.03	2662.86	-103.011	1.99215	497.655
1	1	31	6.67654	5986.68	7996.66	2610.2	2744.48	-117.361	1.98969	540.111
1	1	31	6.82828	5916.27	8031.79	2687.53	2826.76	-102.826	1.98561	485.553
1	1	31	6.98004	5850.98	8055.64	2754.1	2891.84	-82.3824	1.9837	417.993
1	1	31	7.28351	5766.96	8151.01	2878.53	3017.04	-107.683	1.98491	412.573
1	1	32	0	8048.5	6472.69	0	207.444	-222.793	0.783857	243.803
1	1	32	0.151733	8016.82	6491.99	37.0988	244.437	-214.64	0.903893	121.901
1	1	32	0.303467	8015.53	6494.06	39.2877	244.437	-215.237	1.04708	33.5283
1	1	32	0.455231	8007.85	6498.64	48.2268	254.613	-213.212	1.15808	-110.877
1	1	32	0.606964	8043.13	6472.8	5.37661	210.786	-219.129	1.2625	-177.417
1	1	32	0.758698	8074.7	6486.71	29.7134	200.773	-251.116	1.32344	-76.7942
1	1	32	0.910431	8070.77	6464.78	23.63	187.481	-232.662	1.36627	32.9965
1	1	32	1.06216	8062.02	6489.45	21.5315	210.786	-244.234	1.3984	32.8237
1	1	32	1.21393	8067.74	6475.17	19.3932	197.443	-237.988	1.43104	55.2672
1	1	32	1.36566	8042.57	6497.44	25.4557	227.559	-236.445	1.46951	121.446
1	1	32	1.5174	8035.17	6498.37	28.9418	234.298	-231.971	1.50669	122.799
1	1	32	1.66913	7993.19	6498.07	60.8565	264.825	-202.654	1.54353	78.1459
1	1	32	1.82086	7999.47	6496.44	54.4881	258.013	-205.819	1.57862	113.011
1	1	32	1.97263	7961.61	6515.3	96.7811	299.124	-193.302	1.61004	181.02
1	1	32	2.12436	7958.81	6533.93	108.609	312.952	-204.875	1.63715	11.373
1	1	32	2.27609	7939.39	6500.9	112.705	302.575	-167.552	1.71707	172.64
1	1	32	2.42783	7885.58	6533.38	173.862	365.342	-154.268	1.78088	241.663
1	1	32	2.57959	7864.7	6526.86	191.62	375.919	-135.243	1.82173	163.516
1	1	32	2.73132	7829.85	6547.44	231.075	414.969	-126.587	1.85004	342.131
1	1	32	2.88306	7772.67	6582.67	296.951	479.744	-113.869	1.86575	442.378
1	1	32	3.03479	7732.45	6643.15	359.095	549.216	-131.802	1.88182	387.542
1	1	32	3.18652	7693.25	6676.72	409.677	597.35	-130.833	1.89833	318.688
1	1	32	3.33829	7659.7	6711.21	456.136	645.937	-134.59	1.91634	271.756
1	1	32	3.49002	7609.29	6705.68	497.185	679.827	-97.3372	1.93021	274.256
1	1	32	3.64175	7583.06	6754.33	544.021	729.164	-117.128	1.93743	377.612
1	1	32	3.79349	7535.29	6798.79	608.055	794.42	-120.088	1.9414	381.478
1	1	32	3.94522	7490.21	6821.58	658.339	844.93	-108.578	1.94194	308.703
1	1	32	4.09698	7446.09	6840.05	705.586	888.11	-94.5913	1.93989	207.406
1	1	32	4.24872	7440.35	6859.61	720.808	907.877	-106.018	1.9377	288.863
1	1	32	4.40045	7411.42	6938.08	788.965	975.771	-148.358	1.93793	383.852
1	1	32	4.55219	7363.02	6955.96	838.71	1024.36	-131.739	1.93925	431.279
1	1	32	4.70395	7303.73	7012.25	919.683	1106.66	-138.453	1.94071	520.126
1	1	32	4.85568	7241.13	7053.53	994.596	1182.22	-131.779	1.94447	389.427
1	1	32	5.00742	7212.85	7087.7	1037.57	1224.84	-141.044	1.94952	527.678
1	1	32	5.15915	7118.73	7159.89	1156.17	1342.35	-139.744	1.95467	652.273
1	1	32	5.31088	7067.53	7225.02	1236.25	1422.78	-159.72	1.96077	581.606
1	1	32	5.46265	7001.02	7300	1334.79	1518.87	-178.325	1.96768	688.749
1	1	32	5.61438	6918.34	7375.81	1446.68	1631.82	-187.975	1.97388	707.425
1	1	32	5.76611	6844.46	7451.28	1551.56	1733.55	-202.912	1.98057	696.485
1	1	32	5.91785	6764.4	7522.88	1658.87	1843.18	-211.123	1.98621	732.601
1	1	32	6.06961	6658.6	7569.4	1770.48	1955.89	-183.877	1.99157	822.539
1	1	32	6.22134	6544.42	7649.94	1910.03	2092.82	-178.682	1.99592	735.021
1	1	32	6.37308	6490.03	7716.02	1993.67	2178.95	-198.311	1.99975	481.512
1	1	32	6.52481	6434.44	7748.65	2057.49	2238.94	-190.604	2.00212	765.294
1	1	32	6.67654	6265.04	7806.63	2227.14	2411.19	-134.232	1.99852	854.842
1	1	32	6.98004	6086.29	7931.34	2444.99	2628.09	-125.476	1.99568	745.001
1	1	32	7.13177	6012.36	8032.46	2564.91	2750.33	-161.393	1.99228	805.661
1	1	33	0	7902.24	6506.51	0	333.808	-146.09	1.03779	0
1	1	33	0.151733	7933.78	6540.5	46.3696	333.808	-192.459	0.948915	34.5292
1	1	33	0.303467	7918.08	6537.66	34.9492	344.287	-179.627	0.918236	127.123
1	1	33	0.455231	7901.09	6560.41	53.9092	372.39	-184.599	0.740474	65.8906
1	1	33	1.21393	7824.67	6528.29	80.5689	404.277	-109.014	0.205437	3.87624
1	1	33	1.36566	7881.79	6547.31	45.637	375.919	-161.844	0.253484	58.7744
1	1	33	1.5174	7860.17	6593.79	96.889	422.114	-181.195	0.334872	187.621
1	1	33	1.66913	7827.45	6571.42	99.0373	432.856	-142.579	0.428863	-11.776
1	1	33	1.82089	7853.53	6578.47	86.9021	418.54	-165.445	0.518918	-140.974
1	1	33	1.97263	7873.16	6560.95	61.7209	390.07	-165.95	0.601648	31.4499
1	1	33	2.27609	7842.97	6588.15	100.888	432.856	-165.399	0.737954	-15.5597
1	1	33	2.42783	7873.91	6546.54	49.0458	382.987	-155.919	0.811967	-210.846
1	1	33	2.57959	7877.85	6534.38	37.036	368.864	-149.713	0.887229	212.544
1	1	33	2.88306	7794.26	6605.8	146.688	479.744	-145.509	1.11739	243.585
1	1	33	3.03479	7785.6	6600	149.484	479.744	-135.387	1.26413	47.8919
1	1	33	3.18655	7771.15	6602.19	162.295	494.279	-127.293	1.40698	329.646
1	1	33	3.64175	7601.75	6694.69	354.554	679.827	-84.1036	1.72422	443.745
1	1	33	3.79349	7517.89	6729.14	444.171	763.603	-55.6719	1.79615	466.963
1	1	33	3.94525	7482.81	6779.9	500.671	821.549	-71.8706	1.84378	371.303
1	1	33	4.09698	7429.04	6798.83	556.212	876.292	-51.9662	1.88448	402.472
1	1	33	4.24872	7376.19	6839.78	622.741	943.686	-49.9487	1.92595	407.634
1	1	33	4.40045	7342.65	6890.01	678.394	999.996	-67.6724	1.96154	498.619
1	1	33	4.85568	7143.21	7036.43	925.715	1246.33	-57.6633	1.98967	541.119
1	1	34	0	7813.7	6260.11	0	227.559	93.2716	1.83174	-44.3012
1	1	34	0.151733	7824.79	6260.1	11.0933	220.837	85.5612	1.86566	-11.0811
1	1	34	0.303497	7820.73	6259.31	7.07744	224.196	88.9591	1.89117	-22.0931
1	1	34	0.455231	7833.08	6262.01	19.4767	214.132	78.4318	1.90224	167.652
1	1	34	0.606964	7817.36	6331.26	71.2409	275.073	39.4486	1.91527	246.025
1	1	34	0.758698	7805.41	6337.22	77.5519	288.793	43.3887	1.92954	113.398
1	1	34	0.910461	7795.17	6358.18	99.803	309.489	35.2582	1.93632	91.0247
1	1	34	1.06219	7789.53	6361.41	104.142	316.418	36.7883	1.93941	172.457
1	1	34	1.21393	7758.68	6393.44	144.235	361.824	34.6266	1.94215	289.518
1	1	34	1.36566	7748.33	6444.99	196.095	404.277	3.98402	1.94435	281.417
1	1	34	1.5174	7713.96	6471.83	234.036	447.225	7.56483	1.94515	284.56
1	1	34	1.66916	7677.25	6494.42	271.15	490.641	15.6382	1.94662	287.57
1	1	34	1.82089	7646.3	6525.79	314.022	534.501	13.1064	1.94886	351.634
1	1	34	1.97263	7591.17	6560.65	373.953	597.35	23.7765	1.95198	330.134
1	1	34	2.12436	7570.58	6590.66	410.334	634.686	14.845	1.95377	321.644
1	1	34	2.27609	7533.51	6639.93	471.981	694.958	2.07865	1.96249	349.036
1	1	34	2.42786	7493.17	6663.38	515.141	740.617	10.4408	1.96733	417.108
1	1	34	2.57959	7428.88	6711.2	592.932	821.549	15.4886	1.96942	447.084
1	1	34	2.73132	7382.61	6745.92	649.5	876.292	18.5012	1.97251	258.382
1	1	34	2.88306	7366.06	6758.29	669.756	899.96	19.4574	1.97303	380.935
1	1	34	3.03482	7293.4	6816.31	761.628	991.905	20.5906	1.96993	531.241
1	1	34	3.18655	7240.32	6858.95	829.082	1061.19	20.8329	1.96904	460.617
1	1	34	3.33829	7189.6	6907.02	898.888	1131.69	15.1016	1.97019	482.906
1	1	34	3.49002	7135.65	6967.42	979.815	1207.74	-2.29172	1.97121	534.984
1	1	34	3.64175	7073.13	7025.08	1064.72	1294.04	-5.47136	1.97261	342.009
1	1	34	3.79352	7060.71	7037.96	1082.61	1311.53	-7.97297	1.97747	335.239
1	1	34	3.94525	6995.43	7088.62	1164.47	1395.78	-7.82379	1.98237	576.764
1	1	34	4.09698	6931.02	7151.71	1254.62	1486.56	-18.308	1.9857	590.285
1	1	34	4.24872	6837.79	7180.67	1341.58	1574.91	15.8598	1.97887	582.267
1	1	35	0	8041.77	6538.63	0	258.013	-265.543	1.50029	89.8965
1	1	35	0.151733	8031.86	6547.71	13.4418	271.653	-265.246	1.56739	112.751
1	1	35	0.303497	8015.93	6565.93	37.5929	292.232	-267.424	1.64811	33.8455
1	1	35	0.455231	8019	6552.02	26.4106	281.925	-259.471	1.7061	-67.8144
1	1	35	0.606964	8034.93	6554.92	17.6684	271.653	-272.572	1.74953	-90.0011
1	1	35	0.758698	8053.83	6549.55	16.2796	254.613	-281.786	1.78127	0
1	1	35	0.910461	8052.4	6569.79	32.9293	271.653	-295.4	1.79758	101.3
1	1	35	1.06219	8031.86	6568.03	31.0264	285.357	-279.938	1.81279	45.1579
1	1	35	1.21393	8032.12	6568.72	31.5985	285.357	-280.612	1.8248	125.24
1	1	35	1.36566	7990.27	6584	68.6289	323.363	-262.87	1.83289	217.268
1	1	35	1.5174	7972	6606.22	97.1396	351.291	-266.505	1.8427	149.923
1	1	35	1.66916	7935.86	6591.58	118.409	368.864	-231.117	1.85154	198.061
1	1	35	1.82089	7892.68	6611.38	165.895	411.402	-216.187	1.85532	175.47
1	1	35	1.97263	7868.57	6599.55	183.603	422.114	-191.135	1.85927	177.474
1	1	35	2.12436	7834.88	6628.28	225.481	465.259	-189.495	1.86301	285.862
1	1	35	2.27609	7792.88	6651.2	273.16	508.863	-178.201	1.88983	191.885
1	1	35	2.42786	7779.46	6660.23	289.119	523.496	-175.923	1.90861	193.775
1	1	35	2.57959	7741.84	6683.72	333.181	567.674	-168.313	1.91501	267.906
1	1	35	2.73132	7712.18	6708.83	370.937	604.796	-167.423	1.91878	270.272
1	1	35	2.88306	7667.69	6726.32	418.517	649.692	-151.229	1.92011	372.131
1	1	35	3.03482	7595.5	6750.07	493.824	717.737	-121.971	1.91655	337.416
1	1	35	3.18655	7584.38	6787.69	520.807	752.097	-143.347	1.9173	252.689
1	1	35	3.33829	7533.09	6794.76	569.527	794.42	-115.585	1.91866	383.352
1	1	35	3.49002	7479.09	6848.48	642.351	868.431	-122.13	1.92245	373.871
1	1	35	3.64175	7448.28	6870.8	680.118	907.877	-119.688	1.92833	353.675
1	1	35	3.79352	7382.23	6899.8	751.954	975.771	-100.236	1.93221	613.95
1	1	35	3.94525	7294.96	6980.27	867.628	1094.21	-108.007	1.93692	527.579
1	1	35	4.09698	7260.82	7005.85	910.042	1135.87	-106.679	1.94302	374.099
1	1	35	4.24872	7214.01	7061.25	978.936	1207.74	-121.003	1.9461	622.271
1	1	35	4.40045	7119.38	7135.32	1098.57	1324.71	-120.783	1.94926	649.179
1	1	35	4.55222	7060.42	7191.47	1178.67	1404.76	-128.86	1.95259	685.637
1	1	35	4.70395	6961.58	7267.18	1302.91	1532.8	-128.264	1.9554	716.758
1	1	35	4.85568	6909.1	7347.18	1391.65	1622.27	-159.64	1.95955	677.71
1	1	35	5.00742	6821.8	7423.28	1506.96	1738.46	-166.91	1.96162	1031
1	1	35	5.15918	6665.09	7542.34	1703.73	1935.18	-166.32	1.96348	1009.95
1	1	35	5.31091	6574	7612.58	1818.71	2044.98	-166.919	1.97201	696.32
1	1	35	5.46265	6488.89	7665.87	1918.88	2146.49	-157.702	1.98019	603.043
1	1	35	5.61438	6424.93	7710.81	1997.04	2227.99	-154.747	1.98596	724.36
1	1	35	5.76611	6302.58	7783.12	2138.59	2366.31	-138.227	1.98736	958.544
1	1	35	5.91788	6171.44	7858.26	2289.01	2518.9	-118.768	1.98605	957.985
1	1	35	6.06961	6064.35	7945.47	2426.8	2657.05	-123.509	1.98278	1033.93
1	1	35	6.22134	5895.81	8018.07	2606.51	2832.66	-79.5021	1.97057	1048.31
1	1	35	6.37308	5770.22	8084.06	2747.41	2975.18	-56.3397	1.95982	627.264
1	1	35	6.52484	5738.57	8126.79	2797.68	3023.04	-71.2243	1.96273	315.339
1	1	36	0	7725.14	6106.82	0	184.169	264.917	0.773717	131.366
1	1	36	0.151764	7721.9	6130.69	24.0828	204.106	250.086	0.834027	32.7809
1	1	36	0.303497	7714.2	6109.66	11.2974	194.118	270.522	0.922179	-32.912
1	1	36	0.455231	7718.32	6112.9	9.13197	194.118	265.332	1.04601	-54.5687
1	1	36	0.606964	7730.87	6103.99	6.39425	177.559	262.938	1.15131	-151.863
1	1	36	0.758728	7749.88	6083.03	34.3266	148.028	264.571	1.23272	21.7823
1	1	36	0.910461	7744.31	6125.86	27.0225	184.169	237.897	1.27406	97.3098
1	1	36	1.06219	7748.93	6121.94	28.1884	177.559	237.476	1.29875	-97.5728
1	1	36	1.21393	7759.94	6101.15	35.2581	154.559	244.605	1.29875	-75.7883
1	1	36	1.36566	7741.5	6084.06	28.0315	154.559	269.72	1.29875	97.563
1	1	36	1.51743	7745.74	6127.72	29.3491	184.169	235.568	1.29875	145.592
1	1	36	1.82089	7749.76	6181.46	78.5909	220.837	194.256	1.29875	169.7
1	1	36	1.97263	7694.08	6184.06	83.2449	261.417	231.028	1.29875	88.9302
1	1	36	2.12436	7703.14	6174.09	70.7763	247.825	231.934	1.29875	67.5731
1	1	36	2.27612	7689.36	6205.09	104.581	281.925	219.088	1.37376	44.7846
1	1	36	2.42786	7737.5	6228.65	122.455	261.417	168.785	1.45366	68.0463
1	1	36	2.57959	7675.78	6221.51	124.859	302.575	216.565	1.5247	243.773
1	1	36	2.88309	7657.07	6303.23	207.863	372.39	169.928	1.54449	333.576
1	1	36	3.03482	7611.87	6370.86	287.309	454.429	150.972	1.49685	449.715
1	1	36	3.18655	7580.79	6414.25	339.628	508.863	139.81	1.4716	358.752
1	1	37	0	7893.2	6104.03	0	58.5427	148.594	1.74102	461.343
1	1	37	0.151733	7869.72	6175.1	23.4979	128.544	114.862	1.75828	262.7
1	1	37	0.303474	7878.56	6197.73	14.7802	138.266	92.5572	1.77668	172.392
1	1	37	0.455215	7862.14	6240.26	31.207	180.862	73.7422	1.80591	162.171
1	1	37	0.606956	7822.38	6211.96	70.9382	187.481	121.763	1.83704	142.791
1	1	37	0.758698	7828.22	6267.7	65.1794	224.196	77.7205	1.85481	98.8568
1	1	37	0.910439	7817.47	6246.16	75.9737	217.483	100.676	1.86897	178.926
1	1	37	1.06218	7822.6	6340.2	70.9557	278.497	29.3663	1.88162	360.354
1	1	37	1.21391	7768.81	6355.69	124.652	326.841	55.1844	1.88953	124.957
1	1	37	1.36565	7777.15	6346.98	116.404	316.418	55.7745	1.89313	115.272
1	1	37	1.5174	7730.21	6362.35	163.305	361.824	76.7867	1.89626	383.67
1	1	37	1.66914	7694.03	6431	199.482	432.856	51.1341	1.90072	448.45
1	1	37	1.82088	7651.97	6477.88	241.54	497.921	44.8649	1.90568	480.839
1	1	37	1.97262	7598.88	6539.52	294.613	578.782	34.4482	1.90912	475.36
1	1	37	2.12436	7551.24	6582.92	342.253	642.184	33.4015	1.91368	407.795
1	1	37	2.2761	7502.63	6619.09	390.868	702.54	37.9326	1.93149	400.096
1	1	37	2.42783	7458.6	6661.69	434.903	763.603	34.1773	1.94844	482.078
1	1	37	2.57957	7399.51	6722.73	493.994	848.838	25.4758	1.96312	475.397
1	1	37	2.73132	7350.81	6756.72	542.699	907.877	30.3918	1.97212	632.167
1	1	37	2.88306	7249.21	6838.78	644.281	1040.69	30.9428	1.9766	655.015
1	1	37	3.0348	7191.01	6868.88	702.481	1106.66	43.9513	1.97823	410.612
1	1	37	3.18654	7127.31	6887.19	766.183	1165.3	69.2908	1.97512	588.685
1	1	37	3.33828	7032.94	6957.35	860.543	1285.32	72.6489	1.96845	848.444
1	1	37	3.49001	6921.33	7039.39	972.145	1422.78	76.5739	1.96261	800.176
1	1	37	3.64175	6854.34	7124.68	1039.14	1528.15	50.0898	1.96016	673.048
1	1	37	3.7935	6773.98	7179.34	1119.5	1627.04	55.7955	1.95846	676.804
1	1	37	3.94524	6686.29	7238.31	1207.2	1733.55	62.3946	1.95877	812.494
1	1	37	4.09698	6568.9	7315	1324.58	1873.62	72.7991	1.95831	784.038
1	1	37	4.24872	6491.86	7382.32	1401.63	1971.49	66.0241	1.95865	669.566
1	1	37	4.40046	6401.53	7435.14	1491.96	2076.82	78.7753	1.95708	505.675
1	1	37	4.5522	6367.52	7473.55	1525.98	2124.95	68.879	1.95244	444.097
1	1	37	4.70393	6309.38	7538.69	1584.13	2211.59	52.2501	1.9447	593.531
1	1	37	4.85567	6226.3	7580.74	1667.21	2305.07	69.0572	1.93481	694.801
1	1	37	5.00742	6137.52	7661.88	1755.99	2422.45	58.2128	1.92309	950.243
1	1	37	5.15916	6002.64	7765.39	1890.87	2593.46	57.301	1.90799	990.021
1	1	37	5.76611	5542.49	8115.17	2351.03	3173.58	56.4046	1.91511	1053.22
1	1	37	5.91785	5370.35	8253.45	2523.16	3392.53	50	1.92823	1145.22
1	1	37	6.0696	5227.21	8274.16	2666.29	3521.13	119.826	1.95436	847.512
1	1	38	0	7933.6	6212.45	0	109.225	43.3659	0.66568	0
1	1	38	0.151733	7919.03	6199.42	19.5466	109.225	62.8749	0.666776	-10.5562
1	1	38	0.303467	7897.7	6170.83	54.9556	106.022	98.1877	0.54954	-21.0958
1	1	38	0.455215	8009.29	6280.29	101.648	102.823	-58.1218	0.519316	31.7133
1	1	38	0.606949	7954.92	6243.9	38.0019	115.646	6.01668	0.444119	0
1	1	38	0.758698	7928.29	6200.44	13.1263	102.823	55.6232	0.487805	-42.2535
1	1	38	0.910431	7908.98	6181.68	39.4061	102.823	82.5488	0.506106	-21.0183
1	1	38	1.21391	7948.38	6203.73	17.1664	93.2551	39.1274	0.50274	-48.8945
1	1	38	1.36566	7963.4	6203.42	31.1427	80.5647	28.7016	0.502647	10.4934
1	1	38	1.5174	7967.38	6229.08	37.6501	96.4396	7.74434	0.482687	-51.9147
1	1	38	1.66913	7921.73	6137.19	76.1839	64.8103	104.983	0.444727	0
1	1	38	1.82088	7897.11	6158.44	65.1774	96.4396	107.375	0.444727	62.3424
1	1	38	1.97261	7948.14	6192.3	24.8498	83.7301	47.3554	0.444727	10.509
1	1	38	2.12436	7959.23	6226.65	29.3076	99.6289	15.225	0.444727	-31.2431
1	1	38	2.27609	7980.13	6211.61	46.5437	74.2484	11.0961	0.424641	42.1916
1	1	38	2.42784	8016.43	6302.89	122.64	112.433	-79.1856	0.400317	157.628
1	1	38	2.57957	8027.76	6325.14	146.854	122.086	-102.96	0.40979	-177.583
1	1	38	2.73131	8081.57	6289.79	166.969	58.5427	-115.967	0.407433	64.022
1	1	38	2.88306	7967.18	6294.26	88.4384	141.515	-38.4099	0.445161	135.383
1	1	38	3.03479	7988.61	6254.53	69.2592	99.6289	-25.2748	0.401649	-190.407
1	1	38	3.18654	7950.58	6194.13	24.982	83.7301	44.3402	0.358796	42.1916
1	1	38	3.33827	7933.45	6216.04	3.59755	112.433	40.9305	0.309701	94.5797
1	1	38	3.49002	7963.65	6248.79	47.1596	112.433	-3.62581	0.270688	0
1	1	38	3.64175	7950.76	6233.91	27.4846	112.433	16.0628	0.15513	21.1895
1	1	38	3.79349	7920.67	6215.56	13.2939	118.864	50.2732	0.0271697	42.379
1	1	39	0	8086.6	6393.85	0	128.544	-193.178	-0.00152469	106.924
1	1	39	0.151749	8067.79	6398.47	19.368	144.77	-183.246	0.0366373	42.7418
1	1	39	0.303482	8077.27	6402.68	12.8386	141.515	-192.907	0.0615302	-32.1241
1	1	39	0.455231	8073.31	6392.54	13.3537	135.02	-182.903	0.0641393	-106.399
1	1	39	0.606964	8106.94	6389.65	20.7755	109.225	-204.53	0.0617565	-148.106
1	1	39	0.758698	8129.6	6380.7	44.9679	90.0753	-214.174	0.0469316	42.3767
1	1	39	0.910446	8104.57	6405.12	21.2179	122.086	-213.835	0.041561	105.477
1	1	39	1.06218	8105.02	6404.25	21.1608	122.086	-213.532	0.0161252	-10.6172
1	1	39	1.21393	8108.95	6405.05	25.0058	118.864	-216.87	-0.00482849	10.6325
1	1	39	1.36566	8091.04	6395.59	4.77395	125.313	-197.542	-0.09756	0
1	1	39	1.51741	8101.62	6397.12	15.3781	118.864	-206.077	-0.158645	-10.6325
[truncated: 30,288 more rows]

## Sheet: tubulin
Single molecule tracks of tubulin
[truncated: 4,172 more rows]

[truncated: 7 more sheets: OSM-3 (kap-1mutant), IFT-dynein (kap-1 mutant), kinesin-II (osm-3 mutant), OSM-3 (mksr-1 mutant), kinesin-II (mksr-1 mutant), OSM-3 (kap-1;mksr-1 mutant), FRAP data]
